# Supplementary material for: Evaluation of the Spanish population coverage of a prospective HLA haplobank of induced pluripotent stem cells
Source: Stem Cell Res Ther. 2021 Apr 13;12:233. doi: 10.1186/s13287-021-02301-0 (PMC8042859; doi:10.1186/s13287-021-02301-0)
Supplement: Supplementary file 4 — Additional file 4. [file 13287_2021_2301_MOESM4_ESM.xlsx]

## Sheet: Hoja1
ID	Freq	HLA-A	HLA-B	HLA-DRB1
5287	0.031147	A*29:02	B*44:03	DRB1*07:01
37	0.026210	A*01:01	B*08:01	DRB1*03:01
5747	0.019625	A*30:02	B*18:01	DRB1*03:01
2017	0.013517	A*03:01	B*07:02	DRB1*15:01
6811	0.009568	A*33:01	B*14:02	DRB1*01:02
3358	0.008988	A*23:01	B*44:03	DRB1*07:01
513	0.008506	A*01:01	B*57:01	DRB1*07:01
1201	0.008328	A*02:01	B*44:03	DRB1*07:01
651	0.007709	A*02:01	B*07:02	DRB1*15:01
1326	0.006861	A*02:01	B*51:01	DRB1*11:01
3551	0.005897	A*24:02	B*07:02	DRB1*15:01
817	0.005894	A*02:01	B*18:01	DRB1*03:01
829	0.005741	A*02:01	B*18:01	DRB1*11:04
2181	0.005563	A*03:01	B*35:01	DRB1*01:01
1180	0.005297	A*02:01	B*44:02	DRB1*13:01
5495	0.005078	A*30:01	B*13:02	DRB1*07:01
1333	0.004811	A*02:01	B*51:01	DRB1*13:01
678	0.004659	A*02:01	B*08:01	DRB1*03:01
1163	0.004565	A*02:01	B*44:02	DRB1*04:01
2811	0.004559	A*11:01	B*35:01	DRB1*01:01
628	0.004226	A*02:01	B*07:02	DRB1*01:03
1319	0.004176	A*02:01	B*51:01	DRB1*07:01
1289	0.004147	A*02:01	B*50:01	DRB1*07:01
1158	0.003983	A*02:01	B*44:02	DRB1*01:01
1320	0.003942	A*02:01	B*51:01	DRB1*08:01
3767	0.003848	A*24:02	B*35:02	DRB1*11:04
4415	0.003741	A*25:01	B*18:01	DRB1*15:01
721	0.003733	A*02:01	B*14:02	DRB1*01:02
2786	0.003486	A*11:01	B*27:05	DRB1*01:01
1706	0.003453	A*02:05	B*50:01	DRB1*07:01
1253	0.003441	A*02:01	B*49:01	DRB1*01:01
6812	0.003332	A*33:01	B*14:02	DRB1*03:01
6230	0.003176	A*31:01	B*40:01	DRB1*04:04
7838	0.003170	A*68:02	B*53:01	DRB1*13:02
4708	0.003100	A*26:01	B*38:01	DRB1*13:01
2919	0.003000	A*11:01	B*40:01	DRB1*04:04
4575	0.002950	A*26:01	B*14:01	DRB1*07:01
1434	0.002855	A*02:01	B*57:01	DRB1*07:01
5303	0.002855	A*29:02	B*44:03	DRB1*15:01
740	0.002798	A*02:01	B*15:01	DRB1*04:01
3560	0.002776	A*24:02	B*08:01	DRB1*03:01
699	0.002700	A*02:01	B*13:02	DRB1*07:01
3596	0.002604	A*24:02	B*14:02	DRB1*01:02
2069	0.002524	A*03:01	B*14:02	DRB1*01:02
6430	0.002427	A*32:01	B*14:01	DRB1*07:01
2043	0.002390	A*03:01	B*08:01	DRB1*03:01
470	0.002320	A*01:01	B*52:01	DRB1*15:02
2374	0.002311	A*03:01	B*44:03	DRB1*07:01
1258	0.002306	A*02:01	B*49:01	DRB1*04:05
205	0.002290	A*01:01	B*35:02	DRB1*11:04
1174	0.002287	A*02:01	B*44:02	DRB1*11:01
368	0.002241	A*01:01	B*44:03	DRB1*07:01
3678	0.002240	A*24:02	B*18:01	DRB1*03:01
7689	0.002227	A*68:02	B*14:02	DRB1*01:02
1187	0.002163	A*02:01	B*44:02	DRB1*15:01
3631	0.002155	A*24:02	B*15:01	DRB1*13:01
2137	0.002030	A*03:01	B*18:01	DRB1*03:01
2835	0.002022	A*11:01	B*35:01	DRB1*14:54
2264	0.002018	A*03:01	B*38:01	DRB1*04:02
3688	0.002002	A*24:02	B*18:01	DRB1*11:04
1170	0.001963	A*02:01	B*44:02	DRB1*07:01
1107	0.001938	A*02:01	B*40:01	DRB1*13:02
4069	0.001902	A*24:02	B*45:01	DRB1*10:01
756	0.001889	A*02:01	B*15:01	DRB1*13:01
2001	0.001879	A*03:01	B*07:02	DRB1*07:01
1339	0.001870	A*02:01	B*51:01	DRB1*15:01
3095	0.001853	A*11:01	B*52:01	DRB1*15:02
5297	0.001794	A*29:02	B*44:03	DRB1*13:01
856	0.001761	A*02:01	B*27:05	DRB1*01:01
2759	0.001737	A*11:01	B*18:01	DRB1*03:01
4039	0.001687	A*24:02	B*44:03	DRB1*07:01
4696	0.001650	A*26:01	B*38:01	DRB1*04:02
1310	0.001649	A*02:01	B*51:01	DRB1*01:01
252	0.001624	A*01:01	B*37:01	DRB1*10:01
713	0.001602	A*02:01	B*14:01	DRB1*07:01
5043	0.001602	A*29:02	B*07:02	DRB1*15:01
3873	0.001593	A*24:02	B*38:01	DRB1*13:01
21	0.001589	A*01:01	B*07:02	DRB1*15:01
1179	0.001567	A*02:01	B*44:02	DRB1*12:01
1165	0.001561	A*02:01	B*44:02	DRB1*04:03
2990	0.001545	A*11:01	B*44:03	DRB1*07:01
58	0.001501	A*01:01	B*08:01	DRB1*13:01
1381	0.001484	A*02:01	B*52:01	DRB1*15:02
637	0.001465	A*02:01	B*07:02	DRB1*07:01
1329	0.001463	A*02:01	B*51:01	DRB1*11:04
2272	0.001439	A*03:01	B*38:01	DRB1*13:01
3407	0.001438	A*23:01	B*49:01	DRB1*11:01
6636	0.001424	A*32:01	B*40:02	DRB1*13:01
5276	0.001293	A*29:02	B*44:03	DRB1*01:01
1164	0.001277	A*02:01	B*44:02	DRB1*04:02
1030	0.001250	A*02:01	B*39:01	DRB1*01:01
1171	0.001249	A*02:01	B*44:02	DRB1*08:01
4134	0.001236	A*24:02	B*51:01	DRB1*07:01
4212	0.001229	A*24:02	B*57:01	DRB1*07:01
4553	0.001226	A*26:01	B*07:02	DRB1*15:01
2829	0.001224	A*11:01	B*35:01	DRB1*13:01
2683	0.001216	A*11:01	B*08:01	DRB1*03:01
1161	0.001215	A*02:01	B*44:02	DRB1*03:01
828	0.001206	A*02:01	B*18:01	DRB1*11:01
3126	0.001204	A*11:01	B*55:01	DRB1*14:54
1095	0.001195	A*02:01	B*40:01	DRB1*04:04
751	0.001194	A*02:01	B*15:01	DRB1*11:01
1695	0.001186	A*02:05	B*49:01	DRB1*11:02
5279	0.001184	A*29:02	B*44:03	DRB1*03:01
1988	0.001179	A*03:01	B*07:02	DRB1*01:01
1281	0.001155	A*02:01	B*50:01	DRB1*03:01
34	0.001127	A*01:01	B*08:01	DRB1*01:01
886	0.001125	A*02:01	B*35:01	DRB1*01:01
2672	0.001125	A*11:01	B*07:02	DRB1*15:01
2012	0.001121	A*03:01	B*07:02	DRB1*13:01
7200	0.001109	A*66:01	B*41:02	DRB1*13:03
48	0.001093	A*01:01	B*08:01	DRB1*07:01
1265	0.001090	A*02:01	B*49:01	DRB1*11:02
7824	0.001086	A*68:02	B*53:01	DRB1*01:02
1317	0.001062	A*02:01	B*51:01	DRB1*04:07
1024	0.001061	A*02:01	B*38:01	DRB1*13:01
1209	0.001050	A*02:01	B*44:03	DRB1*15:01
1312	0.001040	A*02:01	B*51:01	DRB1*03:01
65	0.001035	A*01:01	B*08:01	DRB1*15:01
126	0.001035	A*01:01	B*15:17	DRB1*13:02
6819	0.001026	A*33:01	B*14:02	DRB1*07:01
148	0.001018	A*01:01	B*18:01	DRB1*11:04
1197	0.001018	A*02:01	B*44:03	DRB1*04:02
3589	0.001017	A*24:02	B*14:01	DRB1*07:01
1260	0.001012	A*02:01	B*49:01	DRB1*07:01
2813	0.001010	A*11:01	B*35:01	DRB1*01:03
3412	0.001007	A*23:01	B*49:01	DRB1*13:02
2821	0.001003	A*11:01	B*35:01	DRB1*07:01
638	0.000987	A*02:01	B*07:02	DRB1*08:01
6680	0.000983	A*32:01	B*44:03	DRB1*07:01
1996	0.000982	A*03:01	B*07:02	DRB1*04:04
3023	0.000981	A*11:01	B*49:01	DRB1*04:05
3582	0.000977	A*24:02	B*13:02	DRB1*07:01
3917	0.000977	A*24:02	B*39:06	DRB1*08:01
7704	0.000977	A*68:02	B*14:02	DRB1*13:03
4138	0.000960	A*24:02	B*51:01	DRB1*11:01
5755	0.000960	A*30:02	B*18:01	DRB1*04:04
7617	0.000960	A*68:01	B*51:01	DRB1*13:01
3628	0.000946	A*24:02	B*15:01	DRB1*11:03
5801	0.000936	A*30:02	B*35:01	DRB1*13:02
3542	0.000925	A*24:02	B*07:02	DRB1*11:02
1153	0.000923	A*02:01	B*41:02	DRB1*13:03
3414	0.000921	A*23:01	B*49:01	DRB1*15:01
1341	0.000913	A*02:01	B*51:01	DRB1*16:01
2975	0.000913	A*11:01	B*44:02	DRB1*13:01
5861	0.000911	A*30:02	B*44:03	DRB1*07:01
1313	0.000903	A*02:01	B*51:01	DRB1*04:01
141	0.000900	A*01:01	B*18:01	DRB1*03:01
3059	0.000895	A*11:01	B*51:01	DRB1*11:01
1992	0.000889	A*03:01	B*07:02	DRB1*03:01
1338	0.000886	A*02:01	B*51:01	DRB1*14:54
73	0.000878	A*01:01	B*13:02	DRB1*07:01
542	0.000878	A*01:01	B*58:01	DRB1*07:01
3797	0.000871	A*24:02	B*35:03	DRB1*14:54
221	0.000870	A*01:01	B*35:03	DRB1*13:02
2062	0.000868	A*03:01	B*14:01	DRB1*07:01
1298	0.000865	A*02:01	B*50:01	DRB1*13:03
2469	0.000862	A*03:01	B*51:01	DRB1*11:01
6485	0.000856	A*32:01	B*18:01	DRB1*03:01
510	0.000843	A*01:01	B*57:01	DRB1*04:02
1690	0.000843	A*02:05	B*49:01	DRB1*04:05
526	0.000838	A*01:01	B*57:01	DRB1*15:01
1660	0.000832	A*02:05	B*41:01	DRB1*13:05
5292	0.000825	A*29:02	B*44:03	DRB1*11:01
6328	0.000823	A*31:01	B*51:01	DRB1*04:07
1172	0.000819	A*02:01	B*44:02	DRB1*09:01
7961	0.000796	A*69:01	B*55:01	DRB1*11:01
5311	0.000795	A*29:02	B*44:04	DRB1*11:01
2189	0.000794	A*03:01	B*35:01	DRB1*07:01
820	0.000781	A*02:01	B*18:01	DRB1*04:03
1332	0.000779	A*02:01	B*51:01	DRB1*12:01
4701	0.000779	A*26:01	B*38:01	DRB1*07:01
4711	0.000779	A*26:01	B*38:01	DRB1*14:01
3787	0.000776	A*24:02	B*35:03	DRB1*11:01
3720	0.000775	A*24:02	B*27:05	DRB1*11:02
2705	0.000774	A*11:01	B*14:01	DRB1*07:01
1099	0.000770	A*02:01	B*40:01	DRB1*08:01
1269	0.000769	A*02:01	B*49:01	DRB1*13:02
1315	0.000769	A*02:01	B*51:01	DRB1*04:04
4022	0.000769	A*24:02	B*44:02	DRB1*13:01
1098	0.000767	A*02:01	B*40:01	DRB1*07:01
4106	0.000766	A*24:02	B*50:01	DRB1*07:01
2197	0.000765	A*03:01	B*35:01	DRB1*13:01
6902	0.000765	A*33:01	B*44:03	DRB1*01:02
3055	0.000763	A*11:01	B*51:01	DRB1*07:01
1327	0.000758	A*02:01	B*51:01	DRB1*11:02
2475	0.000743	A*03:01	B*51:01	DRB1*13:01
937	0.000735	A*02:01	B*35:03	DRB1*11:01
2502	0.000734	A*03:01	B*52:01	DRB1*15:02
3692	0.000734	A*24:02	B*18:01	DRB1*13:01
6411	0.000733	A*32:01	B*08:01	DRB1*03:01
3607	0.000732	A*24:02	B*14:02	DRB1*13:03
406	0.000731	A*01:01	B*49:01	DRB1*13:02
2094	0.000720	A*03:01	B*15:01	DRB1*13:01
6631	0.000717	A*32:01	B*40:02	DRB1*11:01
3687	0.000714	A*24:02	B*18:01	DRB1*11:01
4390	0.000713	A*25:01	B*15:01	DRB1*13:01
4148	0.000710	A*24:02	B*51:01	DRB1*15:01
1691	0.000709	A*02:05	B*49:01	DRB1*07:01
629	0.000705	A*02:01	B*07:02	DRB1*03:01
588	0.000699	A*01:02	B*49:01	DRB1*13:05
797	0.000686	A*02:01	B*15:17	DRB1*13:02
3538	0.000685	A*24:02	B*07:02	DRB1*07:01
7073	0.000685	A*34:02	B*08:01	DRB1*03:01
1177	0.000683	A*02:01	B*44:02	DRB1*11:04
1048	0.000682	A*02:01	B*39:01	DRB1*16:01
746	0.000680	A*02:01	B*15:01	DRB1*07:01
1452	0.000678	A*02:01	B*57:03	DRB1*11:03
2442	0.000678	A*03:01	B*50:01	DRB1*07:01
6339	0.000678	A*31:01	B*51:01	DRB1*13:01
3101	0.000677	A*11:01	B*53:01	DRB1*13:02
179	0.000676	A*01:01	B*35:01	DRB1*01:01
5759	0.000676	A*30:02	B*18:01	DRB1*07:01
402	0.000675	A*01:01	B*49:01	DRB1*11:01
1264	0.000671	A*02:01	B*49:01	DRB1*11:01
2193	0.000669	A*03:01	B*35:01	DRB1*11:01
6835	0.000666	A*33:01	B*14:02	DRB1*15:01
867	0.000662	A*02:01	B*27:05	DRB1*11:01
4796	0.000660	A*26:01	B*45:01	DRB1*07:01
891	0.000658	A*02:01	B*35:01	DRB1*04:04
1762	0.000658	A*02:05	B*58:01	DRB1*13:02
8032	0.000658	A*80:01	B*44:03	DRB1*13:02
1990	0.000657	A*03:01	B*07:02	DRB1*01:03
5128	0.000653	A*29:02	B*18:01	DRB1*03:01
736	0.000651	A*02:01	B*15:01	DRB1*01:01
2973	0.000651	A*11:01	B*44:02	DRB1*12:01
1218	0.000649	A*02:01	B*44:05	DRB1*16:01
3964	0.000648	A*24:02	B*40:02	DRB1*11:01
6105	0.000646	A*31:01	B*18:01	DRB1*03:01
1088	0.000641	A*02:01	B*40:01	DRB1*01:01
900	0.000640	A*02:01	B*35:01	DRB1*11:01
2307	0.000638	A*03:01	B*40:01	DRB1*04:04
1206	0.000636	A*02:01	B*44:03	DRB1*13:01
871	0.000624	A*02:01	B*27:05	DRB1*13:01
3207	0.000624	A*23:01	B*08:01	DRB1*03:01
2453	0.000622	A*03:01	B*51:01	DRB1*01:01
277	0.000619	A*01:01	B*38:01	DRB1*13:01
3372	0.000619	A*23:01	B*44:03	DRB1*15:01
5330	0.000619	A*29:02	B*45:01	DRB1*09:01
4513	0.000613	A*25:01	B*51:01	DRB1*09:01
4118	0.000611	A*24:02	B*50:02	DRB1*04:06
2146	0.000606	A*03:01	B*18:01	DRB1*11:04
2074	0.000605	A*03:01	B*14:02	DRB1*04:05
5573	0.000605	A*30:01	B*38:01	DRB1*01:01
2463	0.000602	A*03:01	B*51:01	DRB1*07:01
6624	0.000600	A*32:01	B*40:02	DRB1*01:01
824	0.000593	A*02:01	B*18:01	DRB1*07:01
722	0.000592	A*02:01	B*14:02	DRB1*03:01
1520	0.000591	A*02:02	B*41:01	DRB1*04:05
2824	0.000591	A*11:01	B*35:01	DRB1*11:01
1752	0.000590	A*02:05	B*58:01	DRB1*04:02
6531	0.000585	A*32:01	B*35:01	DRB1*04:02
1314	0.000584	A*02:01	B*51:01	DRB1*04:03
6758	0.000584	A*32:01	B*52:01	DRB1*15:02
4374	0.000583	A*25:01	B*08:01	DRB1*03:01
3353	0.000579	A*23:01	B*44:03	DRB1*03:01
3622	0.000579	A*24:02	B*15:01	DRB1*07:01
2533	0.000572	A*03:01	B*57:01	DRB1*07:01
5789	0.000571	A*30:02	B*27:05	DRB1*15:01
508	0.000570	A*01:01	B*57:01	DRB1*03:01
1122	0.000569	A*02:01	B*40:02	DRB1*11:01
5054	0.000569	A*29:02	B*08:01	DRB1*03:01
5685	0.000569	A*30:02	B*08:01	DRB1*03:01
417	0.000568	A*01:01	B*50:01	DRB1*07:01
4633	0.000565	A*26:01	B*27:05	DRB1*01:01
2020	0.000564	A*03:01	B*07:02	DRB1*16:01
2168	0.000564	A*03:01	B*27:05	DRB1*01:01
3541	0.000564	A*24:02	B*07:02	DRB1*11:01
1040	0.000558	A*02:01	B*39:01	DRB1*11:01
1334	0.000555	A*02:01	B*51:01	DRB1*13:02
217	0.000554	A*01:01	B*35:03	DRB1*11:01
2224	0.000554	A*03:01	B*35:03	DRB1*11:01
645	0.000552	A*02:01	B*07:02	DRB1*13:01
64	0.000548	A*01:01	B*08:01	DRB1*14:54
1142	0.000547	A*02:01	B*41:01	DRB1*07:01
3783	0.000545	A*24:02	B*35:03	DRB1*07:01
3719	0.000544	A*24:02	B*27:05	DRB1*11:01
2361	0.000543	A*03:01	B*44:02	DRB1*13:01
1044	0.000541	A*02:01	B*39:01	DRB1*13:01
403	0.000538	A*01:01	B*49:01	DRB1*11:02
4179	0.000538	A*24:02	B*52:01	DRB1*15:02
4709	0.000536	A*26:01	B*38:01	DRB1*13:02
837	0.000525	A*02:01	B*18:01	DRB1*15:01
922	0.000523	A*02:01	B*35:02	DRB1*11:04
7537	0.000523	A*68:01	B*44:02	DRB1*01:01
436	0.000522	A*01:01	B*51:01	DRB1*11:01
747	0.000522	A*02:01	B*15:01	DRB1*08:01
868	0.000522	A*02:01	B*27:05	DRB1*11:02
3072	0.000521	A*11:01	B*51:01	DRB1*15:01
2815	0.000518	A*11:01	B*35:01	DRB1*03:01
2232	0.000517	A*03:01	B*35:03	DRB1*15:01
1322	0.000516	A*02:01	B*51:01	DRB1*08:03
1460	0.000515	A*02:01	B*58:01	DRB1*07:01
2770	0.000513	A*11:01	B*18:01	DRB1*11:04
6440	0.000513	A*32:01	B*14:02	DRB1*01:02
6763	0.000512	A*32:01	B*53:01	DRB1*13:02
6829	0.000512	A*33:01	B*14:02	DRB1*13:01
348	0.000511	A*01:01	B*44:02	DRB1*04:02
445	0.000511	A*01:01	B*51:01	DRB1*15:01
5341	0.000511	A*29:02	B*45:01	DRB1*15:01
53	0.000508	A*01:01	B*08:01	DRB1*11:01
2149	0.000507	A*03:01	B*18:01	DRB1*13:01
4405	0.000507	A*25:01	B*18:01	DRB1*07:01
6344	0.000506	A*31:01	B*51:01	DRB1*15:01
944	0.000505	A*02:01	B*35:03	DRB1*14:54
1257	0.000505	A*02:01	B*49:01	DRB1*04:04
4277	0.000504	A*24:03	B*38:01	DRB1*13:01
3539	0.000503	A*24:02	B*07:02	DRB1*08:01
6825	0.000503	A*33:01	B*14:02	DRB1*11:01
4560	0.000502	A*26:01	B*08:01	DRB1*03:01
517	0.000501	A*01:01	B*57:01	DRB1*11:01
2350	0.000498	A*03:01	B*44:02	DRB1*04:01
4703	0.000497	A*26:01	B*38:01	DRB1*11:01
7546	0.000497	A*68:01	B*44:02	DRB1*11:01
3369	0.000495	A*23:01	B*44:03	DRB1*13:02
2164	0.000493	A*03:01	B*27:02	DRB1*11:01
6406	0.000491	A*32:01	B*07:02	DRB1*15:01
761	0.000488	A*02:01	B*15:01	DRB1*15:01
2007	0.000485	A*03:01	B*07:02	DRB1*11:01
3729	0.000484	A*24:02	B*35:01	DRB1*01:01
4769	0.000483	A*26:01	B*44:02	DRB1*13:01
5328	0.000483	A*29:02	B*45:01	DRB1*07:01
2636	0.000482	A*03:02	B*51:01	DRB1*15:01
2203	0.000480	A*03:01	B*35:01	DRB1*15:01
6505	0.000480	A*32:01	B*27:05	DRB1*01:01
4759	0.000479	A*26:01	B*44:02	DRB1*04:02
550	0.000477	A*01:01	B*58:01	DRB1*13:02
831	0.000477	A*02:01	B*18:01	DRB1*13:01
56	0.000476	A*01:01	B*08:01	DRB1*11:04
6335	0.000472	A*31:01	B*51:01	DRB1*11:01
2145	0.000471	A*03:01	B*18:01	DRB1*11:01
4143	0.000469	A*24:02	B*51:01	DRB1*13:01
2431	0.000468	A*03:01	B*49:01	DRB1*11:02
1110	0.000467	A*02:01	B*40:01	DRB1*15:01
2459	0.000467	A*03:01	B*51:01	DRB1*04:04
6036	0.000467	A*31:01	B*07:02	DRB1*15:01
626	0.000465	A*02:01	B*07:02	DRB1*01:01
2213	0.000462	A*03:01	B*35:02	DRB1*11:04
3258	0.000461	A*23:01	B*18:01	DRB1*03:01
3065	0.000460	A*11:01	B*51:01	DRB1*13:01
5772	0.000457	A*30:02	B*18:01	DRB1*15:01
4569	0.000454	A*26:01	B*14:01	DRB1*01:03
6671	0.000454	A*32:01	B*44:02	DRB1*13:01
324	0.000453	A*01:01	B*40:06	DRB1*14:04
911	0.000452	A*02:01	B*35:01	DRB1*15:01
2240	0.000451	A*03:01	B*35:08	DRB1*11:01
4016	0.000450	A*24:02	B*44:02	DRB1*07:01
49	0.000448	A*01:01	B*08:01	DRB1*08:01
6373	0.000448	A*31:01	B*57:01	DRB1*07:01
3121	0.000447	A*11:01	B*55:01	DRB1*13:01
1759	0.000446	A*02:05	B*58:01	DRB1*11:02
1207	0.000444	A*02:01	B*44:03	DRB1*13:02
80	0.000443	A*01:01	B*14:01	DRB1*07:01
6442	0.000442	A*32:01	B*14:02	DRB1*03:01
4850	0.000441	A*26:01	B*52:01	DRB1*15:02
888	0.000440	A*02:01	B*35:01	DRB1*03:01
1189	0.000438	A*02:01	B*44:02	DRB1*16:01
2002	0.000438	A*03:01	B*07:02	DRB1*08:01
1233	0.000437	A*02:01	B*45:01	DRB1*10:01
6042	0.000436	A*31:01	B*08:01	DRB1*03:01
1193	0.000434	A*02:01	B*44:03	DRB1*01:03
3634	0.000434	A*24:02	B*15:01	DRB1*15:01
1751	0.000433	A*02:05	B*58:01	DRB1*03:01
3366	0.000433	A*23:01	B*44:03	DRB1*11:04
7398	0.000432	A*68:01	B*35:01	DRB1*01:01
3396	0.000431	A*23:01	B*49:01	DRB1*03:01
863	0.000430	A*02:01	B*27:05	DRB1*04:04
4884	0.000430	A*26:01	B*57:01	DRB1*07:01
4020	0.000429	A*24:02	B*44:02	DRB1*11:04
7282	0.000426	A*68:01	B*07:02	DRB1*13:01
6491	0.000425	A*32:01	B*18:01	DRB1*11:04
7600	0.000425	A*68:01	B*51:01	DRB1*03:01
5101	0.000424	A*29:02	B*15:03	DRB1*07:01
646	0.000423	A*02:01	B*07:02	DRB1*13:02
865	0.000423	A*02:01	B*27:05	DRB1*08:01
2792	0.000423	A*11:01	B*27:05	DRB1*07:01
2843	0.000421	A*11:01	B*35:02	DRB1*11:04
5388	0.000421	A*29:02	B*51:01	DRB1*11:01
752	0.000419	A*02:01	B*15:01	DRB1*11:02
2090	0.000419	A*03:01	B*15:01	DRB1*11:01
908	0.000418	A*02:01	B*35:01	DRB1*14:01
4385	0.000417	A*25:01	B*15:01	DRB1*07:01
6708	0.000417	A*32:01	B*49:01	DRB1*11:02
4779	0.000416	A*26:01	B*44:03	DRB1*07:01
5392	0.000416	A*29:02	B*51:01	DRB1*13:01
1392	0.000415	A*02:01	B*53:01	DRB1*13:02
739	0.000413	A*02:01	B*15:01	DRB1*03:01
54	0.000412	A*01:01	B*08:01	DRB1*11:02
2412	0.000411	A*03:01	B*47:01	DRB1*04:05
4270	0.000411	A*24:03	B*35:08	DRB1*11:03
1994	0.000410	A*03:01	B*07:02	DRB1*04:02
5283	0.000408	A*29:02	B*44:03	DRB1*04:04
3350	0.000407	A*23:01	B*44:03	DRB1*01:01
910	0.000406	A*02:01	B*35:01	DRB1*14:54
3528	0.000406	A*24:02	B*07:02	DRB1*01:01
6329	0.000406	A*31:01	B*51:01	DRB1*04:08
2009	0.000404	A*03:01	B*07:02	DRB1*11:03
3697	0.000403	A*24:02	B*18:01	DRB1*15:01
2016	0.000402	A*03:01	B*07:02	DRB1*14:54
276	0.000400	A*01:01	B*38:01	DRB1*11:04
2425	0.000400	A*03:01	B*49:01	DRB1*04:05
5603	0.000399	A*30:01	B*42:01	DRB1*03:02
5370	0.000398	A*29:02	B*50:01	DRB1*08:06
6525	0.000398	A*32:01	B*35:01	DRB1*01:01
7623	0.000398	A*68:01	B*51:01	DRB1*15:01
3368	0.000396	A*23:01	B*44:03	DRB1*13:01
821	0.000395	A*02:01	B*18:01	DRB1*04:04
894	0.000395	A*02:01	B*35:01	DRB1*07:01
934	0.000395	A*02:01	B*35:03	DRB1*07:01
6669	0.000395	A*32:01	B*44:02	DRB1*11:04
630	0.000394	A*02:01	B*07:02	DRB1*04:01
5074	0.000393	A*29:02	B*14:02	DRB1*01:02
1993	0.000392	A*03:01	B*07:02	DRB1*04:01
4714	0.000392	A*26:01	B*38:01	DRB1*16:01
3742	0.000391	A*24:02	B*35:01	DRB1*11:04
2839	0.000390	A*11:01	B*35:01	DRB1*16:01
1456	0.000389	A*02:01	B*58:01	DRB1*03:01
2729	0.000387	A*11:01	B*15:01	DRB1*11:01
1290	0.000386	A*02:01	B*50:01	DRB1*08:01
6813	0.000386	A*33:01	B*14:02	DRB1*04:01
5141	0.000384	A*29:02	B*27:05	DRB1*01:01
430	0.000381	A*01:01	B*51:01	DRB1*04:02
859	0.000381	A*02:01	B*27:05	DRB1*03:01
864	0.000380	A*02:01	B*27:05	DRB1*07:01
2010	0.000380	A*03:01	B*07:02	DRB1*11:04
3813	0.000378	A*24:02	B*35:08	DRB1*04:02
6831	0.000378	A*33:01	B*14:02	DRB1*13:03
683	0.000377	A*02:01	B*08:01	DRB1*07:01
1181	0.000377	A*02:01	B*44:02	DRB1*13:02
7284	0.000377	A*68:01	B*07:02	DRB1*15:01
1316	0.000375	A*02:01	B*51:01	DRB1*04:05
5899	0.000375	A*30:02	B*51:01	DRB1*07:01
3107	0.000374	A*11:01	B*55:01	DRB1*01:01
6646	0.000374	A*32:01	B*41:01	DRB1*03:01
1125	0.000373	A*02:01	B*40:02	DRB1*13:01
6640	0.000372	A*32:01	B*40:02	DRB1*15:01
998	0.000369	A*02:01	B*37:01	DRB1*10:01
1328	0.000368	A*02:01	B*51:01	DRB1*11:03
5266	0.000368	A*29:02	B*44:02	DRB1*07:01
3858	0.000367	A*24:02	B*37:01	DRB1*10:01
1267	0.000366	A*02:01	B*49:01	DRB1*11:04
3199	0.000366	A*23:01	B*07:02	DRB1*15:01
7256	0.000366	A*66:01	B*57:01	DRB1*04:02
905	0.000365	A*02:01	B*35:01	DRB1*13:01
4067	0.000365	A*24:02	B*45:01	DRB1*07:01
1015	0.000364	A*02:01	B*38:01	DRB1*07:01
1268	0.000364	A*02:01	B*49:01	DRB1*13:01
6284	0.000363	A*31:01	B*44:03	DRB1*07:01
7061	0.000360	A*33:03	B*58:01	DRB1*13:02
83	0.000359	A*01:01	B*14:02	DRB1*01:02
3053	0.000359	A*11:01	B*51:01	DRB1*04:07
5368	0.000359	A*29:02	B*50:01	DRB1*07:01
749	0.000358	A*02:01	B*15:01	DRB1*09:01
1998	0.000358	A*03:01	B*07:02	DRB1*04:07
359	0.000357	A*01:01	B*44:02	DRB1*13:01
5298	0.000357	A*29:02	B*44:03	DRB1*13:02
2433	0.000356	A*03:01	B*49:01	DRB1*11:04
1997	0.000355	A*03:01	B*07:02	DRB1*04:05
3939	0.000355	A*24:02	B*40:01	DRB1*04:04
1324	0.000354	A*02:01	B*51:01	DRB1*09:01
2013	0.000354	A*03:01	B*07:02	DRB1*13:02
3147	0.000354	A*11:01	B*57:01	DRB1*07:01
2836	0.000353	A*11:01	B*35:01	DRB1*15:01
3627	0.000353	A*24:02	B*15:01	DRB1*11:01
66	0.000352	A*01:01	B*08:01	DRB1*16:01
5353	0.000352	A*29:02	B*49:01	DRB1*07:01
3402	0.000351	A*23:01	B*49:01	DRB1*07:01
5157	0.000351	A*29:02	B*35:01	DRB1*01:01
30	0.000350	A*01:01	B*07:06	DRB1*04:05
2816	0.000350	A*11:01	B*35:01	DRB1*04:01
903	0.000349	A*02:01	B*35:01	DRB1*11:04
376	0.000348	A*01:01	B*44:03	DRB1*15:01
7608	0.000348	A*68:01	B*51:01	DRB1*07:01
3744	0.000347	A*24:02	B*35:01	DRB1*13:01
347	0.000346	A*01:01	B*44:02	DRB1*04:01
2774	0.000346	A*11:01	B*18:01	DRB1*15:01
6116	0.000345	A*31:01	B*27:05	DRB1*01:01
931	0.000344	A*02:01	B*35:03	DRB1*04:03
1016	0.000342	A*02:01	B*38:01	DRB1*08:01
6267	0.000342	A*31:01	B*44:02	DRB1*04:04
4644	0.000340	A*26:01	B*35:01	DRB1*01:01
6736	0.000340	A*32:01	B*51:01	DRB1*11:01
1464	0.000339	A*02:01	B*58:01	DRB1*13:02
3613	0.000339	A*24:02	B*15:01	DRB1*01:01
5106	0.000339	A*29:02	B*15:03	DRB1*13:02
6459	0.000339	A*32:01	B*15:01	DRB1*11:01
3417	0.000337	A*23:01	B*50:01	DRB1*03:01
3723	0.000337	A*24:02	B*27:05	DRB1*13:01
6827	0.000336	A*33:01	B*14:02	DRB1*11:04
3422	0.000335	A*23:01	B*50:01	DRB1*07:01
3756	0.000335	A*24:02	B*35:02	DRB1*03:01
4088	0.000335	A*24:02	B*49:01	DRB1*04:05
4813	0.000335	A*26:01	B*49:01	DRB1*13:02
4383	0.000333	A*25:01	B*15:01	DRB1*01:03
6816	0.000333	A*33:01	B*14:02	DRB1*04:04
431	0.000332	A*01:01	B*51:01	DRB1*04:07
520	0.000332	A*01:01	B*57:01	DRB1*13:01
1287	0.000331	A*02:01	B*50:01	DRB1*04:06
2562	0.000331	A*03:02	B*08:01	DRB1*03:01
3431	0.000331	A*23:01	B*50:01	DRB1*13:03
4086	0.000331	A*24:02	B*49:01	DRB1*03:01
3052	0.000330	A*11:01	B*51:01	DRB1*04:04
7557	0.000329	A*68:01	B*44:03	DRB1*07:01
3736	0.000328	A*24:02	B*35:01	DRB1*07:01
3709	0.000327	A*24:02	B*27:05	DRB1*01:01
7425	0.000326	A*68:01	B*35:03	DRB1*07:01
479	0.000325	A*01:01	B*53:01	DRB1*13:02
1412	0.000325	A*02:01	B*56:01	DRB1*01:01
2006	0.000325	A*03:01	B*07:02	DRB1*10:01
5326	0.000325	A*29:02	B*45:01	DRB1*04:05
1304	0.000324	A*02:01	B*50:02	DRB1*04:06
3659	0.000323	A*24:02	B*15:17	DRB1*13:02
4154	0.000323	A*24:02	B*51:07	DRB1*11:01
5754	0.000323	A*30:02	B*18:01	DRB1*04:03
5352	0.000322	A*29:02	B*49:01	DRB1*04:05
2221	0.000321	A*03:01	B*35:03	DRB1*07:01
2231	0.000321	A*03:01	B*35:03	DRB1*14:54
5280	0.000321	A*29:02	B*44:03	DRB1*04:01
915	0.000319	A*02:01	B*35:02	DRB1*03:01
2081	0.000317	A*03:01	B*14:02	DRB1*13:02
4617	0.000317	A*26:01	B*18:01	DRB1*03:01
1199	0.000316	A*02:01	B*44:03	DRB1*04:05
104	0.000315	A*01:01	B*15:01	DRB1*13:01
653	0.000315	A*02:01	B*07:02	DRB1*16:01
839	0.000315	A*02:01	B*18:01	DRB1*16:01
2357	0.000315	A*03:01	B*44:02	DRB1*11:01
4414	0.000315	A*25:01	B*18:01	DRB1*14:54
1067	0.000314	A*02:01	B*39:06	DRB1*16:01
2762	0.000314	A*11:01	B*18:01	DRB1*04:03
581	0.000313	A*01:02	B*49:01	DRB1*04:05
6590	0.000313	A*32:01	B*38:01	DRB1*13:01
258	0.000310	A*01:01	B*37:01	DRB1*13:02
2471	0.000310	A*03:01	B*51:01	DRB1*11:04
2823	0.000310	A*11:01	B*35:01	DRB1*08:03
7580	0.000310	A*68:01	B*49:01	DRB1*10:01
524	0.000309	A*01:01	B*57:01	DRB1*14:04
640	0.000309	A*02:01	B*07:02	DRB1*11:01
743	0.000309	A*02:01	B*15:01	DRB1*04:04
6907	0.000309	A*33:01	B*44:03	DRB1*07:01
2316	0.000308	A*03:01	B*40:01	DRB1*13:01
2479	0.000306	A*03:01	B*51:01	DRB1*14:54
7830	0.000306	A*68:02	B*53:01	DRB1*07:01
1166	0.000305	A*02:01	B*44:02	DRB1*04:04
3386	0.000305	A*23:01	B*45:01	DRB1*07:01
5445	0.000305	A*29:02	B*58:01	DRB1*08:04
3025	0.000304	A*11:01	B*49:01	DRB1*11:01
3617	0.000304	A*24:02	B*15:01	DRB1*04:01
4804	0.000304	A*26:01	B*49:01	DRB1*01:02
578	0.000303	A*01:02	B*49:01	DRB1*03:01
729	0.000303	A*02:01	B*14:02	DRB1*11:01
1492	0.000303	A*02:02	B*15:16	DRB1*01:02
6580	0.000303	A*32:01	B*37:01	DRB1*10:01
250	0.000302	A*01:01	B*37:01	DRB1*07:01
5005	0.000302	A*29:01	B*38:01	DRB1*13:01
6332	0.000302	A*31:01	B*51:01	DRB1*08:01
7052	0.000302	A*33:03	B*58:01	DRB1*03:01
7548	0.000302	A*68:01	B*44:02	DRB1*13:01
255	0.000301	A*01:01	B*37:01	DRB1*11:04
753	0.000301	A*02:01	B*15:01	DRB1*11:03
3363	0.000300	A*23:01	B*44:03	DRB1*11:01
1523	0.000299	A*02:02	B*41:01	DRB1*11:02
5295	0.000298	A*29:02	B*44:03	DRB1*11:04
7614	0.000298	A*68:01	B*51:01	DRB1*11:01
586	0.000297	A*01:02	B*49:01	DRB1*13:02
1579	0.000296	A*02:05	B*14:02	DRB1*01:02
2153	0.000296	A*03:01	B*18:01	DRB1*15:01
3354	0.000296	A*23:01	B*44:03	DRB1*04:01
4195	0.000296	A*24:02	B*55:01	DRB1*14:54
7624	0.000296	A*68:01	B*51:01	DRB1*16:01
18	0.000294	A*01:01	B*07:02	DRB1*13:02
3675	0.000294	A*24:02	B*18:01	DRB1*01:01
6420	0.000294	A*32:01	B*13:02	DRB1*07:01
650	0.000293	A*02:01	B*07:02	DRB1*14:54
1091	0.000293	A*02:01	B*40:01	DRB1*03:01
805	0.000292	A*02:01	B*15:18	DRB1*13:01
1279	0.000292	A*02:01	B*50:01	DRB1*01:01
2630	0.000292	A*03:02	B*51:01	DRB1*04:02
3224	0.000292	A*23:01	B*14:02	DRB1*01:02
4807	0.000292	A*26:01	B*49:01	DRB1*04:05
1025	0.000291	A*02:01	B*38:01	DRB1*13:02
2115	0.000291	A*03:01	B*15:17	DRB1*13:02
2236	0.000291	A*03:01	B*35:08	DRB1*03:01
6629	0.000291	A*32:01	B*40:02	DRB1*07:01
940	0.000290	A*02:01	B*35:03	DRB1*12:01
2830	0.000290	A*11:01	B*35:01	DRB1*13:02
665	0.000289	A*02:01	B*07:06	DRB1*04:05
6549	0.000288	A*32:01	B*35:03	DRB1*01:01
3045	0.000287	A*11:01	B*51:01	DRB1*01:01
5766	0.000287	A*30:02	B*18:01	DRB1*13:01
7373	0.000287	A*68:01	B*18:01	DRB1*11:04
505	0.000286	A*01:01	B*57:01	DRB1*01:01
4444	0.000286	A*25:01	B*35:03	DRB1*14:54
3798	0.000285	A*24:02	B*35:03	DRB1*15:01
7296	0.000285	A*68:01	B*08:01	DRB1*03:01
7834	0.000284	A*68:02	B*53:01	DRB1*11:01
5917	0.000283	A*30:02	B*53:01	DRB1*13:02
6425	0.000283	A*32:01	B*14:01	DRB1*03:01
2085	0.000280	A*03:01	B*15:01	DRB1*04:01
4140	0.000280	A*24:02	B*51:01	DRB1*11:04
5642	0.000280	A*30:01	B*50:01	DRB1*01:02
7422	0.000280	A*68:01	B*35:03	DRB1*04:03
222	0.000279	A*01:01	B*35:03	DRB1*14:04
1020	0.000279	A*02:01	B*38:01	DRB1*11:01
2959	0.000279	A*11:01	B*44:02	DRB1*04:01
4765	0.000279	A*26:01	B*44:02	DRB1*11:01
6398	0.000279	A*32:01	B*07:02	DRB1*04:04
1034	0.000278	A*02:01	B*39:01	DRB1*07:01
2262	0.000278	A*03:01	B*38:01	DRB1*03:01
4694	0.000278	A*26:01	B*38:01	DRB1*03:01
757	0.000277	A*02:01	B*15:01	DRB1*13:02
4582	0.000277	A*26:01	B*14:01	DRB1*15:01
4695	0.000277	A*26:01	B*38:01	DRB1*04:01
4971	0.000277	A*29:01	B*07:05	DRB1*10:01
644	0.000276	A*02:01	B*07:02	DRB1*12:01
705	0.000276	A*02:01	B*13:02	DRB1*15:01
2466	0.000276	A*03:01	B*51:01	DRB1*08:03
3876	0.000276	A*24:02	B*38:01	DRB1*14:54
5377	0.000276	A*29:02	B*51:01	DRB1*01:01
536	0.000275	A*01:01	B*58:01	DRB1*03:01
3682	0.000275	A*24:02	B*18:01	DRB1*04:04
3814	0.000274	A*24:02	B*35:08	DRB1*04:03
742	0.000273	A*02:01	B*15:01	DRB1*04:03
3401	0.000273	A*23:01	B*49:01	DRB1*04:05
3544	0.000273	A*24:02	B*07:02	DRB1*11:04
3881	0.000273	A*24:02	B*39:01	DRB1*01:01
633	0.000272	A*02:01	B*07:02	DRB1*04:04
241	0.000271	A*01:01	B*37:01	DRB1*01:01
2261	0.000271	A*03:01	B*38:01	DRB1*01:01
2464	0.000270	A*03:01	B*51:01	DRB1*08:01
3850	0.000270	A*24:02	B*35:43	DRB1*04:92
5271	0.000270	A*29:02	B*44:02	DRB1*13:01
7825	0.000270	A*68:02	B*53:01	DRB1*03:01
4712	0.000269	A*26:01	B*38:01	DRB1*15:01
5332	0.000269	A*29:02	B*45:01	DRB1*11:01
6705	0.000268	A*32:01	B*49:01	DRB1*04:05
2057	0.000267	A*03:01	B*13:02	DRB1*07:01
7351	0.000267	A*68:01	B*15:17	DRB1*15:01
512	0.000266	A*01:01	B*57:01	DRB1*04:04
1521	0.000265	A*02:02	B*41:01	DRB1*07:01
1106	0.000264	A*02:01	B*40:01	DRB1*13:01
44	0.000263	A*01:01	B*08:01	DRB1*04:04
2111	0.000263	A*03:01	B*15:16	DRB1*04:05
2140	0.000263	A*03:01	B*18:01	DRB1*04:03
2480	0.000263	A*03:01	B*51:01	DRB1*15:01
7248	0.000263	A*66:01	B*52:01	DRB1*15:02
3740	0.000261	A*24:02	B*35:01	DRB1*11:01
333	0.000260	A*01:01	B*41:01	DRB1*10:01
1119	0.000260	A*02:01	B*40:02	DRB1*07:01
4395	0.000260	A*25:01	B*18:01	DRB1*01:01
1021	0.000259	A*02:01	B*38:01	DRB1*11:04
6454	0.000259	A*32:01	B*15:01	DRB1*04:01
2021	0.000258	A*03:01	B*07:05	DRB1*04:05
3910	0.000258	A*24:02	B*39:06	DRB1*01:01
1103	0.000257	A*02:01	B*40:01	DRB1*11:01
1191	0.000257	A*02:01	B*44:03	DRB1*01:01
1224	0.000256	A*02:01	B*44:27	DRB1*16:01
2229	0.000256	A*03:01	B*35:03	DRB1*13:02
5240	0.000256	A*29:02	B*40:01	DRB1*04:04
5346	0.000256	A*29:02	B*49:01	DRB1*01:01
315	0.000255	A*01:01	B*40:02	DRB1*13:01
2306	0.000255	A*03:01	B*40:01	DRB1*04:03
6331	0.000255	A*31:01	B*51:01	DRB1*07:01
6462	0.000255	A*32:01	B*15:01	DRB1*13:01
171	0.000254	A*01:01	B*27:05	DRB1*11:04
6659	0.000254	A*32:01	B*44:02	DRB1*01:01
181	0.000253	A*01:01	B*35:01	DRB1*03:01
2279	0.000253	A*03:01	B*39:01	DRB1*01:01
6320	0.000253	A*31:01	B*51:01	DRB1*01:01
6323	0.000253	A*31:01	B*51:01	DRB1*03:01
895	0.000252	A*02:01	B*35:01	DRB1*08:01
6830	0.000252	A*33:01	B*14:02	DRB1*13:02
7475	0.000252	A*68:01	B*38:01	DRB1*13:01
3323	0.000251	A*23:01	B*41:01	DRB1*07:01
4125	0.000251	A*24:02	B*51:01	DRB1*01:01
4460	0.000251	A*25:01	B*39:01	DRB1*16:01
5034	0.000251	A*29:02	B*07:02	DRB1*01:01
302	0.000250	A*01:01	B*40:01	DRB1*04:04
1235	0.000250	A*02:01	B*45:01	DRB1*11:02
3616	0.000250	A*24:02	B*15:01	DRB1*03:01
4411	0.000250	A*25:01	B*18:01	DRB1*13:01
5063	0.000250	A*29:02	B*13:02	DRB1*07:01
5456	0.000250	A*29:10	B*38:01	DRB1*14:01
6998	0.000250	A*33:03	B*35:08	DRB1*13:03
7860	0.000250	A*68:02	B*78:01	DRB1*13:01
1017	0.000249	A*02:01	B*38:01	DRB1*08:06
7799	0.000249	A*68:02	B*49:01	DRB1*10:01
1311	0.000248	A*02:01	B*51:01	DRB1*01:02
3293	0.000248	A*23:01	B*35:08	DRB1*13:02
3427	0.000248	A*23:01	B*50:01	DRB1*11:01
6162	0.000248	A*31:01	B*35:08	DRB1*03:01
4566	0.000247	A*26:01	B*13:02	DRB1*07:01
108	0.000246	A*01:01	B*15:01	DRB1*15:01
589	0.000246	A*01:02	B*49:01	DRB1*14:54
2626	0.000246	A*03:02	B*50:01	DRB1*07:01
6670	0.000246	A*32:01	B*44:02	DRB1*12:01
7434	0.000245	A*68:01	B*35:03	DRB1*11:15
1917	0.000244	A*02:20	B*38:01	DRB1*13:01
2777	0.000244	A*11:01	B*18:03	DRB1*11:04
4147	0.000244	A*24:02	B*51:01	DRB1*14:54
1203	0.000243	A*02:01	B*44:03	DRB1*11:01
1431	0.000243	A*02:01	B*57:01	DRB1*03:01
4810	0.000243	A*26:01	B*49:01	DRB1*11:02
6730	0.000243	A*32:01	B*51:01	DRB1*04:03
404	0.000242	A*01:01	B*49:01	DRB1*11:04
2271	0.000242	A*03:01	B*38:01	DRB1*11:04
2417	0.000242	A*03:01	B*47:01	DRB1*13:01
4803	0.000242	A*26:01	B*49:01	DRB1*01:01
7193	0.000242	A*66:01	B*41:02	DRB1*04:04
267	0.000241	A*01:01	B*38:01	DRB1*01:01
4251	0.000241	A*24:03	B*18:01	DRB1*11:04
4697	0.000241	A*26:01	B*38:01	DRB1*04:03
9	0.000240	A*01:01	B*07:02	DRB1*07:01
2826	0.000240	A*11:01	B*35:01	DRB1*11:04
3056	0.000240	A*11:01	B*51:01	DRB1*08:01
5293	0.000240	A*29:02	B*44:03	DRB1*11:02
6477	0.000240	A*32:01	B*15:17	DRB1*13:02
7190	0.000240	A*66:01	B*41:02	DRB1*03:01
577	0.000239	A*01:02	B*49:01	DRB1*01:02
1408	0.000239	A*02:01	B*55:01	DRB1*14:54
6810	0.000239	A*33:01	B*14:02	DRB1*01:01
59	0.000238	A*01:01	B*08:01	DRB1*13:02
2028	0.000238	A*03:01	B*07:06	DRB1*04:05
2202	0.000238	A*03:01	B*35:01	DRB1*14:54
4837	0.000238	A*26:01	B*51:01	DRB1*13:01
6496	0.000238	A*32:01	B*18:01	DRB1*15:01
875	0.000237	A*02:01	B*27:05	DRB1*15:01
1922	0.000237	A*02:20	B*44:02	DRB1*13:01
3780	0.000237	A*24:02	B*35:03	DRB1*04:04
4670	0.000237	A*26:01	B*35:03	DRB1*11:01
766	0.000236	A*02:01	B*15:03	DRB1*03:01
1140	0.000236	A*02:01	B*41:01	DRB1*03:01
2455	0.000236	A*03:01	B*51:01	DRB1*03:01
2496	0.000236	A*03:01	B*52:01	DRB1*11:04
3698	0.000236	A*24:02	B*18:01	DRB1*16:01
4399	0.000236	A*25:01	B*18:01	DRB1*04:01
850	0.000235	A*02:01	B*27:02	DRB1*11:01
2233	0.000235	A*03:01	B*35:03	DRB1*16:01
2578	0.000235	A*03:02	B*35:01	DRB1*11:01
3792	0.000235	A*24:02	B*35:03	DRB1*12:01
5213	0.000235	A*29:02	B*38:01	DRB1*04:02
5641	0.000235	A*30:01	B*49:01	DRB1*13:02
1293	0.000234	A*02:01	B*50:01	DRB1*11:01
1359	0.000234	A*02:01	B*51:08	DRB1*13:02
1453	0.000234	A*02:01	B*57:03	DRB1*13:02
3899	0.000234	A*24:02	B*39:01	DRB1*16:01
7604	0.000234	A*68:01	B*51:01	DRB1*04:04
2382	0.000233	A*03:01	B*44:03	DRB1*15:01
3158	0.000233	A*11:01	B*58:01	DRB1*03:01
2720	0.000232	A*11:01	B*15:01	DRB1*04:01
2933	0.000232	A*11:01	B*40:02	DRB1*13:01
6626	0.000232	A*32:01	B*40:02	DRB1*04:01
2267	0.000231	A*03:01	B*38:01	DRB1*07:01
2349	0.000231	A*03:01	B*44:02	DRB1*01:01
2386	0.000231	A*03:01	B*44:05	DRB1*04:03
4017	0.000231	A*24:02	B*44:02	DRB1*08:01
4090	0.000231	A*24:02	B*49:01	DRB1*07:01
5680	0.000231	A*30:02	B*07:02	DRB1*15:01
7367	0.000231	A*68:01	B*18:01	DRB1*03:01
6528	0.000230	A*32:01	B*35:01	DRB1*03:01
6665	0.000230	A*32:01	B*44:02	DRB1*07:01
1094	0.000229	A*02:01	B*40:01	DRB1*04:03
4129	0.000227	A*24:02	B*51:01	DRB1*04:03
2855	0.000226	A*11:01	B*35:03	DRB1*11:01
2984	0.000226	A*11:01	B*44:03	DRB1*03:01
3776	0.000226	A*24:02	B*35:03	DRB1*03:01
4382	0.000226	A*25:01	B*15:01	DRB1*01:01
832	0.000225	A*02:01	B*18:01	DRB1*13:02
2198	0.000225	A*03:01	B*35:01	DRB1*13:02
2422	0.000225	A*03:01	B*49:01	DRB1*01:01
5515	0.000225	A*30:01	B*14:02	DRB1*01:02
1401	0.000224	A*02:01	B*55:01	DRB1*07:01
1404	0.000224	A*02:01	B*55:01	DRB1*11:01
3214	0.000224	A*23:01	B*08:01	DRB1*15:01
2123	0.000223	A*03:01	B*15:18	DRB1*13:01
2460	0.000223	A*03:01	B*51:01	DRB1*04:05
1130	0.000222	A*02:01	B*40:02	DRB1*16:01
2808	0.000222	A*11:01	B*27:05	DRB1*15:01
4371	0.000221	A*25:01	B*07:02	DRB1*15:01
247	0.000220	A*01:01	B*37:01	DRB1*04:04
2853	0.000220	A*11:01	B*35:03	DRB1*07:01
345	0.000219	A*01:01	B*44:02	DRB1*01:01
1709	0.000219	A*02:05	B*50:01	DRB1*11:01
2184	0.000219	A*03:01	B*35:01	DRB1*03:01
4486	0.000219	A*25:01	B*44:03	DRB1*07:01
2330	0.000218	A*03:01	B*40:02	DRB1*15:01
691	0.000217	A*02:01	B*08:01	DRB1*15:01
942	0.000217	A*02:01	B*35:03	DRB1*13:02
5179	0.000217	A*29:02	B*35:02	DRB1*11:04
5705	0.000217	A*30:02	B*14:02	DRB1*01:01
1318	0.000216	A*02:01	B*51:01	DRB1*04:08
2968	0.000216	A*11:01	B*44:02	DRB1*11:01
3118	0.000216	A*11:01	B*55:01	DRB1*11:01
4408	0.000216	A*25:01	B*18:01	DRB1*11:01
860	0.000215	A*02:01	B*27:05	DRB1*04:01
2413	0.000215	A*03:01	B*47:01	DRB1*07:01
2467	0.000215	A*03:01	B*51:01	DRB1*09:01
3127	0.000214	A*11:01	B*55:01	DRB1*15:01
3502	0.000214	A*23:01	B*58:01	DRB1*13:02
3946	0.000214	A*24:02	B*40:01	DRB1*13:01
4019	0.000214	A*24:02	B*44:02	DRB1*11:01
6069	0.000214	A*31:01	B*15:01	DRB1*04:01
6820	0.000214	A*33:01	B*14:02	DRB1*08:01
232	0.000213	A*01:01	B*35:08	DRB1*04:04
2927	0.000213	A*11:01	B*40:01	DRB1*15:01
3928	0.000213	A*24:02	B*39:06	DRB1*16:02
4809	0.000213	A*26:01	B*49:01	DRB1*11:01
6852	0.000213	A*33:01	B*18:01	DRB1*03:01
1008	0.000212	A*02:01	B*38:01	DRB1*03:01
1337	0.000212	A*02:01	B*51:01	DRB1*14:01
2011	0.000212	A*03:01	B*07:02	DRB1*12:01
3285	0.000212	A*23:01	B*35:02	DRB1*11:04
5282	0.000212	A*29:02	B*44:03	DRB1*04:03
933	0.000211	A*02:01	B*35:03	DRB1*04:08
2073	0.000211	A*03:01	B*14:02	DRB1*04:01
3409	0.000211	A*23:01	B*49:01	DRB1*11:04
3750	0.000211	A*24:02	B*35:01	DRB1*14:54
7426	0.000211	A*68:01	B*35:03	DRB1*08:01
836	0.000210	A*02:01	B*18:01	DRB1*14:54
7505	0.000210	A*68:01	B*40:01	DRB1*04:01
253	0.000209	A*01:01	B*37:01	DRB1*11:01
1580	0.000209	A*02:05	B*14:02	DRB1*03:01
2710	0.000209	A*11:01	B*14:02	DRB1*01:02
2717	0.000209	A*11:01	B*15:01	DRB1*01:01
3849	0.000209	A*24:02	B*35:43	DRB1*04:07
4096	0.000209	A*24:02	B*49:01	DRB1*13:02
4476	0.000209	A*25:01	B*44:02	DRB1*11:01
6438	0.000209	A*32:01	B*14:01	DRB1*15:01
6674	0.000209	A*32:01	B*44:02	DRB1*15:01
7435	0.000209	A*68:01	B*35:03	DRB1*13:01
2178	0.000208	A*03:01	B*27:05	DRB1*15:01
5189	0.000208	A*29:02	B*35:03	DRB1*11:01
5285	0.000208	A*29:02	B*44:03	DRB1*04:07
5499	0.000208	A*30:01	B*13:02	DRB1*11:01
6059	0.000208	A*31:01	B*14:02	DRB1*01:02
43	0.000207	A*01:01	B*08:01	DRB1*04:03
231	0.000207	A*01:01	B*35:08	DRB1*04:03
1111	0.000207	A*02:01	B*40:01	DRB1*16:01
3129	0.000207	A*11:01	B*55:01	DRB1*16:01
5947	0.000207	A*30:04	B*14:02	DRB1*01:02
1035	0.000206	A*02:01	B*39:01	DRB1*08:01
6446	0.000206	A*32:01	B*14:02	DRB1*07:01
1173	0.000205	A*02:01	B*44:02	DRB1*10:01
5882	0.000205	A*30:02	B*49:01	DRB1*07:01
1335	0.000203	A*02:01	B*51:01	DRB1*13:03
3894	0.000203	A*24:02	B*39:01	DRB1*13:01
4196	0.000203	A*24:02	B*55:01	DRB1*15:01
5288	0.000203	A*29:02	B*44:03	DRB1*08:01
6507	0.000203	A*32:01	B*27:05	DRB1*04:01
400	0.000202	A*01:01	B*49:01	DRB1*07:01
906	0.000202	A*02:01	B*35:01	DRB1*13:02
1120	0.000202	A*02:01	B*40:02	DRB1*08:01
1186	0.000202	A*02:01	B*44:02	DRB1*14:54
1461	0.000202	A*02:01	B*58:01	DRB1*08:04
2218	0.000202	A*03:01	B*35:03	DRB1*04:03
6127	0.000202	A*31:01	B*35:01	DRB1*01:01
2342	0.000201	A*03:01	B*41:01	DRB1*13:02
3151	0.000201	A*11:01	B*57:01	DRB1*13:02
3712	0.000201	A*24:02	B*27:05	DRB1*04:01
7680	0.000201	A*68:02	B*08:01	DRB1*03:01
615	0.000200	A*01:03	B*57:02	DRB1*15:03
775	0.000200	A*02:01	B*15:04	DRB1*14:02
1194	0.000200	A*02:01	B*44:03	DRB1*03:01
1471	0.000200	A*02:01	B*73:01	DRB1*04:05
3567	0.000200	A*24:02	B*08:01	DRB1*07:01
428	0.000199	A*01:01	B*51:01	DRB1*03:01
1356	0.000199	A*02:01	B*51:08	DRB1*07:01
3497	0.000199	A*23:01	B*58:01	DRB1*07:01
244	0.000198	A*01:01	B*37:01	DRB1*03:01
5623	0.000198	A*30:01	B*44:03	DRB1*07:01
2365	0.000197	A*03:01	B*44:02	DRB1*15:01
4589	0.000197	A*26:01	B*15:01	DRB1*01:01
4692	0.000197	A*26:01	B*38:01	DRB1*01:01
6452	0.000197	A*32:01	B*15:01	DRB1*01:01
6716	0.000197	A*32:01	B*50:01	DRB1*07:01
97	0.000196	A*01:01	B*15:01	DRB1*07:01
818	0.000196	A*02:01	B*18:01	DRB1*04:01
2186	0.000196	A*03:01	B*35:01	DRB1*04:02
941	0.000195	A*02:01	B*35:03	DRB1*13:01
2435	0.000195	A*03:01	B*49:01	DRB1*13:02
2769	0.000195	A*11:01	B*18:01	DRB1*11:01
5305	0.000195	A*29:02	B*44:03	DRB1*16:01
6511	0.000195	A*32:01	B*27:05	DRB1*07:01
7837	0.000195	A*68:02	B*53:01	DRB1*13:01
441	0.000194	A*01:01	B*51:01	DRB1*13:01
990	0.000194	A*02:01	B*37:01	DRB1*01:01
3029	0.000194	A*11:01	B*49:01	DRB1*13:02
4639	0.000194	A*26:01	B*27:05	DRB1*08:01
7170	0.000194	A*66:01	B*15:220	DRB1*07:01
7811	0.000194	A*68:02	B*51:01	DRB1*07:01
249	0.000193	A*01:01	B*37:01	DRB1*04:07
2216	0.000193	A*03:01	B*35:03	DRB1*01:01
3383	0.000193	A*23:01	B*45:01	DRB1*04:03
5294	0.000193	A*29:02	B*44:03	DRB1*11:03
6343	0.000193	A*31:01	B*51:01	DRB1*14:54
84	0.000192	A*01:01	B*14:02	DRB1*03:01
233	0.000192	A*01:01	B*35:08	DRB1*07:01
398	0.000192	A*01:01	B*49:01	DRB1*04:05
731	0.000192	A*02:01	B*14:02	DRB1*13:02
1296	0.000192	A*02:01	B*50:01	DRB1*13:01
2670	0.000192	A*11:01	B*07:02	DRB1*13:01
2725	0.000192	A*11:01	B*15:01	DRB1*07:01
5383	0.000192	A*29:02	B*51:01	DRB1*07:01
6326	0.000192	A*31:01	B*51:01	DRB1*04:03
2892	0.000191	A*11:01	B*38:01	DRB1*13:01
3618	0.000191	A*24:02	B*15:01	DRB1*04:04
3710	0.000191	A*24:02	B*27:05	DRB1*03:01
3995	0.000191	A*24:02	B*41:01	DRB1*13:02
5507	0.000191	A*30:01	B*13:02	DRB1*16:01
6667	0.000191	A*32:01	B*44:02	DRB1*11:01
815	0.000190	A*02:01	B*18:01	DRB1*01:01
1028	0.000190	A*02:01	B*38:01	DRB1*15:01
1438	0.000190	A*02:01	B*57:01	DRB1*13:01
1463	0.000190	A*02:01	B*58:01	DRB1*11:02
3131	0.000190	A*11:01	B*56:01	DRB1*01:01
5779	0.000190	A*30:02	B*27:05	DRB1*01:01
6557	0.000190	A*32:01	B*35:03	DRB1*11:01
6733	0.000190	A*32:01	B*51:01	DRB1*07:01
95	0.000189	A*01:01	B*15:01	DRB1*04:01
269	0.000189	A*01:01	B*38:01	DRB1*03:01
412	0.000189	A*01:01	B*50:01	DRB1*03:01
5432	0.000189	A*29:02	B*57:01	DRB1*07:01
164	0.000188	A*01:01	B*27:05	DRB1*01:01
1713	0.000188	A*02:05	B*50:01	DRB1*13:01
6824	0.000188	A*33:01	B*14:02	DRB1*10:01
7438	0.000188	A*68:01	B*35:03	DRB1*15:01
2965	0.000187	A*11:01	B*44:02	DRB1*07:01
6661	0.000187	A*32:01	B*44:02	DRB1*04:01
2238	0.000186	A*03:01	B*35:08	DRB1*04:03
1602	0.000185	A*02:05	B*15:220	DRB1*07:01
4197	0.000185	A*24:02	B*55:01	DRB1*16:01
4702	0.000185	A*26:01	B*38:01	DRB1*10:01
5797	0.000185	A*30:02	B*35:01	DRB1*07:01
2087	0.000184	A*03:01	B*15:01	DRB1*04:04
2347	0.000184	A*03:01	B*41:02	DRB1*13:03
6981	0.000184	A*33:03	B*18:01	DRB1*11:04
1159	0.000183	A*02:01	B*44:02	DRB1*01:02
2075	0.000183	A*03:01	B*14:02	DRB1*07:01
4832	0.000183	A*26:01	B*51:01	DRB1*11:01
5331	0.000183	A*29:02	B*45:01	DRB1*10:01
7715	0.000183	A*68:02	B*15:10	DRB1*03:01
543	0.000182	A*01:01	B*58:01	DRB1*08:04
1705	0.000182	A*02:05	B*50:01	DRB1*04:06
1878	0.000182	A*02:13	B*51:01	DRB1*04:04
3047	0.000182	A*11:01	B*51:01	DRB1*03:01
3341	0.000182	A*23:01	B*44:02	DRB1*07:01
3601	0.000182	A*24:02	B*14:02	DRB1*07:01
5744	0.000182	A*30:02	B*18:01	DRB1*01:01
2235	0.000181	A*03:01	B*35:08	DRB1*01:02
3116	0.000181	A*11:01	B*55:01	DRB1*07:01
4011	0.000181	A*24:02	B*44:02	DRB1*04:02
869	0.000180	A*02:01	B*27:05	DRB1*11:04
945	0.000180	A*02:01	B*35:03	DRB1*15:01
2822	0.000180	A*11:01	B*35:01	DRB1*08:01
3411	0.000180	A*23:01	B*49:01	DRB1*13:01
3681	0.000180	A*24:02	B*18:01	DRB1*04:03
5302	0.000180	A*29:02	B*44:03	DRB1*14:54
1168	0.000179	A*02:01	B*44:02	DRB1*04:07
4007	0.000179	A*24:02	B*44:02	DRB1*01:01
4231	0.000179	A*24:02	B*58:01	DRB1*13:01
5146	0.000179	A*29:02	B*27:05	DRB1*04:04
6546	0.000179	A*32:01	B*35:02	DRB1*11:04
1321	0.000178	A*02:01	B*51:01	DRB1*08:02
2461	0.000178	A*03:01	B*51:01	DRB1*04:07
3913	0.000178	A*24:02	B*39:06	DRB1*04:04
4516	0.000178	A*25:01	B*51:01	DRB1*13:01
5268	0.000178	A*29:02	B*44:02	DRB1*11:01
191	0.000177	A*01:01	B*35:01	DRB1*13:03
272	0.000176	A*01:01	B*38:01	DRB1*07:01
1167	0.000176	A*02:01	B*44:02	DRB1*04:05
5172	0.000176	A*29:02	B*35:01	DRB1*14:54
6540	0.000176	A*32:01	B*35:01	DRB1*13:05
2633	0.000175	A*03:02	B*51:01	DRB1*11:01
3727	0.000175	A*24:02	B*27:07	DRB1*11:01
3989	0.000175	A*24:02	B*41:01	DRB1*07:01
4030	0.000175	A*24:02	B*44:03	DRB1*01:01
6238	0.000175	A*31:01	B*40:01	DRB1*13:01
6561	0.000175	A*32:01	B*35:03	DRB1*13:02
1238	0.000174	A*02:01	B*45:01	DRB1*13:01
2201	0.000174	A*03:01	B*35:01	DRB1*14:01
2834	0.000174	A*11:01	B*35:01	DRB1*14:01
3716	0.000174	A*24:02	B*27:05	DRB1*07:01
4605	0.000173	A*26:01	B*15:01	DRB1*15:01
4866	0.000173	A*26:01	B*55:01	DRB1*11:01
6560	0.000173	A*32:01	B*35:03	DRB1*13:01
82	0.000172	A*01:01	B*14:01	DRB1*15:01
1192	0.000172	A*02:01	B*44:03	DRB1*01:02
1723	0.000172	A*02:05	B*51:01	DRB1*07:01
2255	0.000172	A*03:01	B*37:01	DRB1*10:01
3734	0.000172	A*24:02	B*35:01	DRB1*04:04
830	0.000171	A*02:01	B*18:01	DRB1*12:01
1116	0.000171	A*02:01	B*40:02	DRB1*04:01
1424	0.000171	A*02:01	B*56:01	DRB1*15:01
3864	0.000171	A*24:02	B*38:01	DRB1*03:01
769	0.000170	A*02:01	B*15:03	DRB1*13:02
4638	0.000170	A*26:01	B*27:05	DRB1*07:01
226	0.000169	A*01:01	B*35:03	DRB1*16:01
3144	0.000169	A*11:01	B*57:01	DRB1*04:02
4027	0.000169	A*24:02	B*44:02	DRB1*15:01
4599	0.000169	A*26:01	B*15:01	DRB1*11:01
4706	0.000169	A*26:01	B*38:01	DRB1*11:04
4827	0.000169	A*26:01	B*51:01	DRB1*07:01
5265	0.000169	A*29:02	B*44:02	DRB1*04:04
192	0.000168	A*01:01	B*35:01	DRB1*13:05
3115	0.000168	A*11:01	B*55:01	DRB1*04:07
7699	0.000168	A*68:02	B*14:02	DRB1*11:02
147	0.000167	A*01:01	B*18:01	DRB1*11:01
904	0.000167	A*02:01	B*35:01	DRB1*12:01
2698	0.000167	A*11:01	B*13:02	DRB1*07:01
4058	0.000167	A*24:02	B*44:05	DRB1*16:01
6017	0.000167	A*30:10	B*13:02	DRB1*13:03
7087	0.000167	A*34:02	B*14:01	DRB1*04:05
292	0.000166	A*01:01	B*39:06	DRB1*08:01
889	0.000166	A*02:01	B*35:01	DRB1*04:01
2072	0.000166	A*03:01	B*14:02	DRB1*03:01
2797	0.000166	A*11:01	B*27:05	DRB1*11:01
5278	0.000166	A*29:02	B*44:03	DRB1*01:03
6001	0.000166	A*30:04	B*53:01	DRB1*13:02
6658	0.000166	A*32:01	B*42:02	DRB1*13:03
213	0.000165	A*01:01	B*35:03	DRB1*04:03
2828	0.000165	A*11:01	B*35:01	DRB1*12:01
2992	0.000165	A*11:01	B*44:03	DRB1*11:01
6517	0.000165	A*32:01	B*27:05	DRB1*15:01
6522	0.000165	A*32:01	B*27:08	DRB1*07:01
6741	0.000165	A*32:01	B*51:01	DRB1*16:01
1519	0.000164	A*02:02	B*41:01	DRB1*03:01
2188	0.000164	A*03:01	B*35:01	DRB1*04:04
4050	0.000164	A*24:02	B*44:05	DRB1*01:01
4870	0.000164	A*26:01	B*55:01	DRB1*15:01
6675	0.000164	A*32:01	B*44:02	DRB1*16:01
466	0.000163	A*01:01	B*52:01	DRB1*11:01
677	0.000163	A*02:01	B*08:01	DRB1*01:01
3816	0.000163	A*24:02	B*35:08	DRB1*07:01
4031	0.000163	A*24:02	B*44:03	DRB1*01:02
6141	0.000163	A*31:01	B*35:02	DRB1*04:03
717	0.000162	A*02:01	B*14:01	DRB1*13:01
763	0.000162	A*02:01	B*15:01	DRB1*16:01
1131	0.000162	A*02:01	B*40:02	DRB1*16:02
2059	0.000162	A*03:01	B*13:02	DRB1*11:04
4097	0.000162	A*24:02	B*49:01	DRB1*13:03
4603	0.000162	A*26:01	B*15:01	DRB1*13:02
4627	0.000162	A*26:01	B*18:01	DRB1*15:01
6542	0.000162	A*32:01	B*35:01	DRB1*14:54
6605	0.000162	A*32:01	B*39:01	DRB1*16:01
1084	0.000161	A*02:01	B*39:24	DRB1*13:03
1417	0.000161	A*02:01	B*56:01	DRB1*08:01
4021	0.000161	A*24:02	B*44:02	DRB1*12:01
4397	0.000161	A*25:01	B*18:01	DRB1*01:03
6260	0.000161	A*31:01	B*44:02	DRB1*01:01
6589	0.000161	A*32:01	B*38:01	DRB1*11:04
7196	0.000161	A*66:01	B*41:02	DRB1*07:01
7437	0.000161	A*68:01	B*35:03	DRB1*14:54
440	0.000160	A*01:01	B*51:01	DRB1*12:01
853	0.000160	A*02:01	B*27:02	DRB1*16:01
2217	0.000160	A*03:01	B*35:03	DRB1*03:01
2531	0.000160	A*03:01	B*57:01	DRB1*04:02
2772	0.000160	A*11:01	B*18:01	DRB1*13:01
4127	0.000160	A*24:02	B*51:01	DRB1*03:01
4840	0.000160	A*26:01	B*51:01	DRB1*14:54
7436	0.000160	A*68:01	B*35:03	DRB1*13:02
31	0.000159	A*01:01	B*07:06	DRB1*07:01
827	0.000159	A*02:01	B*18:01	DRB1*10:01
893	0.000159	A*02:01	B*35:01	DRB1*04:07
1893	0.000159	A*02:17	B*38:01	DRB1*13:01
4296	0.000159	A*24:03	B*50:01	DRB1*03:01
5982	0.000159	A*30:04	B*44:03	DRB1*07:01
6340	0.000159	A*31:01	B*51:01	DRB1*13:02
6740	0.000159	A*32:01	B*51:01	DRB1*15:01
7313	0.000159	A*68:01	B*14:02	DRB1*01:02
1117	0.000158	A*02:01	B*40:02	DRB1*04:03
2324	0.000158	A*03:01	B*40:02	DRB1*11:01
2514	0.000158	A*03:01	B*55:01	DRB1*04:07
3020	0.000158	A*11:01	B*49:01	DRB1*01:02
3775	0.000158	A*24:02	B*35:03	DRB1*01:03
4150	0.000158	A*24:02	B*51:01	DRB1*16:01
5169	0.000158	A*29:02	B*35:01	DRB1*13:01
6400	0.000158	A*32:01	B*07:02	DRB1*11:01
374	0.000157	A*01:01	B*44:03	DRB1*13:02
631	0.000157	A*02:01	B*07:02	DRB1*04:02
2445	0.000157	A*03:01	B*50:01	DRB1*13:02
4570	0.000157	A*26:01	B*14:01	DRB1*03:01
5891	0.000157	A*30:02	B*50:01	DRB1*13:03
527	0.000156	A*01:01	B*57:01	DRB1*16:01
964	0.000156	A*02:01	B*35:08	DRB1*04:03
2183	0.000156	A*03:01	B*35:01	DRB1*01:03
2359	0.000156	A*03:01	B*44:02	DRB1*11:04
3058	0.000156	A*11:01	B*51:01	DRB1*09:01
4763	0.000156	A*26:01	B*44:02	DRB1*07:01
4859	0.000156	A*26:01	B*55:01	DRB1*04:04
6713	0.000156	A*32:01	B*49:01	DRB1*15:01
7540	0.000156	A*68:01	B*44:02	DRB1*04:02
3459	0.000155	A*23:01	B*51:01	DRB1*15:01
7726	0.000155	A*68:02	B*18:01	DRB1*03:01
314	0.000154	A*01:01	B*40:02	DRB1*11:01
1090	0.000154	A*02:01	B*40:01	DRB1*01:03
1754	0.000154	A*02:05	B*58:01	DRB1*04:05
3351	0.000154	A*23:01	B*44:03	DRB1*01:02
4583	0.000154	A*26:01	B*14:02	DRB1*01:02
6678	0.000154	A*32:01	B*44:03	DRB1*03:01
525	0.000153	A*01:01	B*57:01	DRB1*14:54
2517	0.000153	A*03:01	B*55:01	DRB1*11:01
2911	0.000153	A*11:01	B*39:06	DRB1*08:01
2999	0.000153	A*11:01	B*44:03	DRB1*15:01
3027	0.000153	A*11:01	B*49:01	DRB1*11:04
3356	0.000153	A*23:01	B*44:03	DRB1*04:03
3531	0.000153	A*24:02	B*07:02	DRB1*03:01
4398	0.000153	A*25:01	B*18:01	DRB1*03:01
5277	0.000153	A*29:02	B*44:03	DRB1*01:02
5396	0.000153	A*29:02	B*51:01	DRB1*15:01
60	0.000152	A*01:01	B*08:01	DRB1*13:03
189	0.000152	A*01:01	B*35:01	DRB1*11:04
209	0.000152	A*01:01	B*35:03	DRB1*01:01
706	0.000152	A*02:01	B*14:01	DRB1*01:01
1255	0.000152	A*02:01	B*49:01	DRB1*03:01
3759	0.000152	A*24:02	B*35:02	DRB1*04:04
7814	0.000152	A*68:02	B*51:01	DRB1*11:01
887	0.000151	A*02:01	B*35:01	DRB1*01:03
970	0.000151	A*02:01	B*35:08	DRB1*12:01
2803	0.000151	A*11:01	B*27:05	DRB1*13:01
3223	0.000151	A*23:01	B*14:01	DRB1*15:01
3762	0.000151	A*24:02	B*35:02	DRB1*07:01
4192	0.000151	A*24:02	B*55:01	DRB1*13:01
5838	0.000151	A*30:02	B*41:01	DRB1*08:04
7393	0.000151	A*68:01	B*27:05	DRB1*13:01
467	0.000150	A*01:01	B*52:01	DRB1*13:02
835	0.000150	A*02:01	B*18:01	DRB1*14:16
1092	0.000150	A*02:01	B*40:01	DRB1*04:01
1176	0.000150	A*02:01	B*44:02	DRB1*11:03
1270	0.000150	A*02:01	B*49:01	DRB1*13:03
1505	0.000150	A*02:02	B*35:01	DRB1*13:04
2098	0.000150	A*03:01	B*15:01	DRB1*16:01
3370	0.000150	A*23:01	B*44:03	DRB1*13:03
3623	0.000150	A*24:02	B*15:01	DRB1*08:01
4543	0.000150	A*26:01	B*07:02	DRB1*01:01
5296	0.000150	A*29:02	B*44:03	DRB1*12:01
5731	0.000150	A*30:02	B*15:03	DRB1*08:04
6303	0.000150	A*31:01	B*47:01	DRB1*13:03
6384	0.000150	A*31:01	B*67:01	DRB1*01:01
4	0.000149	A*01:01	B*07:02	DRB1*03:01
690	0.000149	A*02:01	B*08:01	DRB1*13:03
2195	0.000149	A*03:01	B*35:01	DRB1*11:04
3326	0.000149	A*23:01	B*41:01	DRB1*13:05
4828	0.000149	A*26:01	B*51:01	DRB1*08:01
6232	0.000149	A*31:01	B*40:01	DRB1*07:01
760	0.000148	A*02:01	B*15:01	DRB1*14:54
1026	0.000148	A*02:01	B*38:01	DRB1*13:03
3715	0.000148	A*24:02	B*27:05	DRB1*04:05
4547	0.000148	A*26:01	B*07:02	DRB1*07:01
6728	0.000148	A*32:01	B*51:01	DRB1*04:01
7656	0.000148	A*68:01	B*57:01	DRB1*07:01
627	0.000147	A*02:01	B*07:02	DRB1*01:02
1132	0.000147	A*02:01	B*40:06	DRB1*15:01
3955	0.000147	A*24:02	B*40:02	DRB1*04:07
3981	0.000147	A*24:02	B*40:06	DRB1*11:04
4914	0.000147	A*26:08	B*15:01	DRB1*13:01
5491	0.000147	A*30:01	B*13:02	DRB1*04:05
1766	0.000146	A*02:05	B*58:01	DRB1*16:01
2290	0.000146	A*03:01	B*39:01	DRB1*16:01
3877	0.000146	A*24:02	B*38:01	DRB1*15:01
6119	0.000146	A*31:01	B*27:05	DRB1*04:04
358	0.000145	A*01:01	B*44:02	DRB1*12:01
363	0.000145	A*01:01	B*44:02	DRB1*15:01
1239	0.000145	A*02:01	B*45:01	DRB1*13:02
2215	0.000145	A*03:01	B*35:02	DRB1*16:01
2661	0.000145	A*11:01	B*07:02	DRB1*04:01
3384	0.000145	A*23:01	B*45:01	DRB1*04:05
3927	0.000145	A*24:02	B*39:06	DRB1*16:01
7585	0.000145	A*68:01	B*49:01	DRB1*13:02
584	0.000144	A*01:02	B*49:01	DRB1*07:01
768	0.000144	A*02:01	B*15:03	DRB1*07:01
874	0.000144	A*02:01	B*27:05	DRB1*14:54
1297	0.000144	A*02:01	B*50:01	DRB1*13:02
1686	0.000144	A*02:05	B*49:01	DRB1*01:02
1761	0.000144	A*02:05	B*58:01	DRB1*13:01
2325	0.000144	A*03:01	B*40:02	DRB1*13:01
2869	0.000144	A*11:01	B*35:08	DRB1*10:01
3922	0.000144	A*24:02	B*39:06	DRB1*13:01
3938	0.000144	A*24:02	B*40:01	DRB1*04:03
5281	0.000144	A*29:02	B*44:03	DRB1*04:02
5336	0.000144	A*29:02	B*45:01	DRB1*12:01
2277	0.000143	A*03:01	B*38:01	DRB1*16:01
3092	0.000143	A*11:01	B*52:01	DRB1*13:02
3124	0.000143	A*11:01	B*55:01	DRB1*14:01
4055	0.000143	A*24:02	B*44:05	DRB1*11:04
5207	0.000143	A*29:02	B*37:01	DRB1*10:01
7544	0.000143	A*68:01	B*44:02	DRB1*07:01
7598	0.000143	A*68:01	B*51:01	DRB1*01:01
127	0.000142	A*01:01	B*15:17	DRB1*14:54
2957	0.000142	A*11:01	B*44:02	DRB1*01:01
4808	0.000142	A*26:01	B*49:01	DRB1*07:01
6327	0.000142	A*31:01	B*51:01	DRB1*04:04
6734	0.000142	A*32:01	B*51:01	DRB1*08:01
884	0.000141	A*02:01	B*27:12	DRB1*15:01
2958	0.000141	A*11:01	B*44:02	DRB1*03:01
3051	0.000141	A*11:01	B*51:01	DRB1*04:03
3545	0.000141	A*24:02	B*07:02	DRB1*12:01
3769	0.000141	A*24:02	B*35:02	DRB1*13:01
5502	0.000141	A*30:01	B*13:02	DRB1*13:02
6532	0.000141	A*32:01	B*35:01	DRB1*04:03
2419	0.000140	A*03:01	B*47:01	DRB1*13:03
3603	0.000140	A*24:02	B*14:02	DRB1*11:01
4062	0.000140	A*24:02	B*45:01	DRB1*01:01
7539	0.000140	A*68:01	B*44:02	DRB1*04:01
429	0.000139	A*01:01	B*51:01	DRB1*04:01
1363	0.000139	A*02:01	B*51:08	DRB1*16:02
1416	0.000139	A*02:01	B*56:01	DRB1*07:01
3534	0.000139	A*24:02	B*07:02	DRB1*04:04
3714	0.000139	A*24:02	B*27:05	DRB1*04:04
5142	0.000139	A*29:02	B*27:05	DRB1*01:03
1440	0.000138	A*02:01	B*57:01	DRB1*13:03
3404	0.000138	A*23:01	B*49:01	DRB1*08:03
5135	0.000138	A*29:02	B*18:01	DRB1*11:01
1196	0.000137	A*02:01	B*44:03	DRB1*04:01
2456	0.000137	A*03:01	B*51:01	DRB1*04:01
6030	0.000137	A*31:01	B*07:02	DRB1*07:01
6719	0.000137	A*32:01	B*50:01	DRB1*13:03
6729	0.000137	A*32:01	B*51:01	DRB1*04:02
738	0.000136	A*02:01	B*15:01	DRB1*01:03
2005	0.000136	A*03:01	B*07:02	DRB1*09:01
2446	0.000136	A*03:01	B*50:01	DRB1*13:03
6235	0.000136	A*31:01	B*40:01	DRB1*11:01
2666	0.000135	A*11:01	B*07:02	DRB1*07:01
2825	0.000135	A*11:01	B*35:01	DRB1*11:02
4401	0.000135	A*25:01	B*18:01	DRB1*04:03
4995	0.000135	A*29:01	B*35:02	DRB1*13:01
5092	0.000135	A*29:02	B*15:01	DRB1*11:01
6075	0.000135	A*31:01	B*15:01	DRB1*07:01
7506	0.000135	A*68:01	B*40:01	DRB1*04:03
254	0.000134	A*01:01	B*37:01	DRB1*11:03
803	0.000134	A*02:01	B*15:18	DRB1*11:01
1284	0.000134	A*02:01	B*50:01	DRB1*04:03
2523	0.000134	A*03:01	B*55:01	DRB1*15:01
2818	0.000134	A*11:01	B*35:01	DRB1*04:03
2997	0.000134	A*11:01	B*44:03	DRB1*13:02
3218	0.000134	A*23:01	B*14:01	DRB1*07:01
3367	0.000134	A*23:01	B*44:03	DRB1*12:01
3408	0.000134	A*23:01	B*49:01	DRB1*11:02
3751	0.000134	A*24:02	B*35:01	DRB1*15:01
4084	0.000134	A*24:02	B*49:01	DRB1*01:01
203	0.000133	A*01:01	B*35:02	DRB1*08:01
862	0.000133	A*02:01	B*27:05	DRB1*04:03
2402	0.000133	A*03:01	B*45:01	DRB1*10:01
3508	0.000133	A*23:17	B*08:01	DRB1*13:03
3630	0.000133	A*24:02	B*15:01	DRB1*12:01
3915	0.000133	A*24:02	B*39:06	DRB1*04:08
4041	0.000133	A*24:02	B*44:03	DRB1*11:01
4998	0.000133	A*29:01	B*35:03	DRB1*12:01
7225	0.000133	A*66:01	B*49:01	DRB1*13:02
7516	0.000133	A*68:01	B*40:01	DRB1*13:01
7864	0.000133	A*68:03	B*39:05	DRB1*04:07
7916	0.000133	A*69:01	B*35:08	DRB1*04:03
187	0.000132	A*01:01	B*35:01	DRB1*07:01
349	0.000132	A*01:01	B*44:02	DRB1*04:04
1042	0.000132	A*02:01	B*39:01	DRB1*11:04
3501	0.000132	A*23:01	B*58:01	DRB1*13:01
6625	0.000132	A*32:01	B*40:02	DRB1*03:01
6754	0.000132	A*32:01	B*52:01	DRB1*11:04
518	0.000131	A*01:01	B*57:01	DRB1*11:04
774	0.000131	A*02:01	B*15:04	DRB1*09:01
1118	0.000131	A*02:01	B*40:02	DRB1*04:04
2067	0.000131	A*03:01	B*14:01	DRB1*15:01
2944	0.000131	A*11:01	B*40:06	DRB1*16:01
4623	0.000131	A*26:01	B*18:01	DRB1*11:04
5475	0.000131	A*30:01	B*08:01	DRB1*03:01
5508	0.000131	A*30:01	B*14:01	DRB1*03:01
6346	0.000131	A*31:01	B*51:01	DRB1*16:01
6732	0.000131	A*32:01	B*51:01	DRB1*04:05
7443	0.000131	A*68:01	B*35:05	DRB1*04:04
938	0.000130	A*02:01	B*35:03	DRB1*11:04
3609	0.000130	A*24:02	B*14:02	DRB1*15:01
4640	0.000130	A*26:01	B*27:05	DRB1*11:01
5788	0.000130	A*30:02	B*27:05	DRB1*13:01
7415	0.000130	A*68:01	B*35:02	DRB1*11:04
7948	0.000130	A*69:01	B*50:01	DRB1*03:01
519	0.000129	A*01:01	B*57:01	DRB1*12:01
1005	0.000129	A*02:01	B*37:01	DRB1*15:01
2092	0.000129	A*03:01	B*15:01	DRB1*11:03
3405	0.000129	A*23:01	B*49:01	DRB1*08:04
5291	0.000129	A*29:02	B*44:03	DRB1*10:01
6200	0.000129	A*31:01	B*39:01	DRB1*09:01
6280	0.000129	A*31:01	B*44:03	DRB1*01:01
7222	0.000129	A*66:01	B*49:01	DRB1*11:01
1671	0.000128	A*02:05	B*44:03	DRB1*07:01
4897	0.000128	A*26:01	B*58:01	DRB1*13:02
5161	0.000128	A*29:02	B*35:01	DRB1*04:01
7812	0.000128	A*68:02	B*51:01	DRB1*08:01
999	0.000127	A*02:01	B*37:01	DRB1*11:01
2082	0.000127	A*03:01	B*14:02	DRB1*13:03
3794	0.000127	A*24:02	B*35:03	DRB1*13:02
3948	0.000127	A*24:02	B*40:01	DRB1*15:01
5079	0.000127	A*29:02	B*14:02	DRB1*07:01
5404	0.000127	A*29:02	B*52:01	DRB1*15:02
6226	0.000127	A*31:01	B*40:01	DRB1*01:01
7408	0.000127	A*68:01	B*35:01	DRB1*14:54
434	0.000126	A*01:01	B*51:01	DRB1*08:01
1719	0.000126	A*02:05	B*50:02	DRB1*13:01
2922	0.000126	A*11:01	B*40:01	DRB1*07:01
3038	0.000126	A*11:01	B*50:01	DRB1*07:01
3771	0.000126	A*24:02	B*35:02	DRB1*13:03
4378	0.000126	A*25:01	B*13:02	DRB1*07:01
4511	0.000126	A*25:01	B*51:01	DRB1*07:01
4732	0.000126	A*26:01	B*40:01	DRB1*11:03
4772	0.000126	A*26:01	B*44:02	DRB1*15:01
5090	0.000126	A*29:02	B*15:01	DRB1*07:01
5096	0.000126	A*29:02	B*15:01	DRB1*15:01
7798	0.000126	A*68:02	B*49:01	DRB1*07:01
926	0.000125	A*02:01	B*35:03	DRB1*01:01
1572	0.000125	A*02:05	B*07:02	DRB1*15:01
2185	0.000125	A*03:01	B*35:01	DRB1*04:01
2730	0.000125	A*11:01	B*15:01	DRB1*11:04
3050	0.000125	A*11:01	B*51:01	DRB1*04:02
3394	0.000125	A*23:01	B*49:01	DRB1*01:01
3789	0.000125	A*24:02	B*35:03	DRB1*11:03
5192	0.000125	A*29:02	B*35:03	DRB1*14:54
5391	0.000125	A*29:02	B*51:01	DRB1*11:04
6136	0.000125	A*31:01	B*35:01	DRB1*13:01
6461	0.000125	A*32:01	B*15:01	DRB1*12:01
469	0.000124	A*01:01	B*52:01	DRB1*15:01
916	0.000124	A*02:01	B*35:02	DRB1*04:02
2243	0.000124	A*03:01	B*35:08	DRB1*13:02
2370	0.000124	A*03:01	B*44:03	DRB1*03:01
2865	0.000124	A*11:01	B*35:08	DRB1*04:02
2971	0.000124	A*11:01	B*44:02	DRB1*11:04
3721	0.000124	A*24:02	B*27:05	DRB1*12:01
3823	0.000124	A*24:02	B*35:08	DRB1*13:01
4735	0.000124	A*26:01	B*40:02	DRB1*04:01
6552	0.000124	A*32:01	B*35:03	DRB1*04:02
6608	0.000124	A*32:01	B*39:06	DRB1*08:01
7417	0.000124	A*68:01	B*35:03	DRB1*01:01
197	0.000123	A*01:01	B*35:02	DRB1*03:01
301	0.000123	A*01:01	B*40:01	DRB1*04:01
1006	0.000123	A*02:01	B*38:01	DRB1*01:01
1843	0.000123	A*02:11	B*40:04	DRB1*08:02
3281	0.000123	A*23:01	B*35:01	DRB1*14:54
4249	0.000123	A*24:03	B*18:01	DRB1*04:04
4705	0.000123	A*26:01	B*38:01	DRB1*11:03
4860	0.000123	A*26:01	B*55:01	DRB1*04:05
5170	0.000123	A*29:02	B*35:01	DRB1*13:02
5309	0.000123	A*29:02	B*44:04	DRB1*07:01
6061	0.000123	A*31:01	B*14:02	DRB1*07:01
6466	0.000123	A*32:01	B*15:01	DRB1*15:01
7201	0.000123	A*66:01	B*41:02	DRB1*14:54
7727	0.000123	A*68:02	B*18:01	DRB1*04:05
494	0.000122	A*01:01	B*55:01	DRB1*14:54
1744	0.000122	A*02:05	B*57:03	DRB1*03:01
2499	0.000122	A*03:01	B*52:01	DRB1*13:03
2735	0.000122	A*11:01	B*15:01	DRB1*15:01
3073	0.000122	A*11:01	B*51:01	DRB1*15:02
4584	0.000122	A*26:01	B*14:02	DRB1*03:01
5181	0.000122	A*29:02	B*35:03	DRB1*01:01
5637	0.000122	A*30:01	B*49:01	DRB1*04:05
5640	0.000122	A*30:01	B*49:01	DRB1*10:01
6206	0.000122	A*31:01	B*39:01	DRB1*16:01
7058	0.000122	A*33:03	B*58:01	DRB1*11:01
190	0.000121	A*01:01	B*35:01	DRB1*13:01
639	0.000121	A*02:01	B*07:02	DRB1*10:01
929	0.000121	A*02:01	B*35:03	DRB1*03:01
1066	0.000121	A*02:01	B*39:06	DRB1*15:01
1223	0.000121	A*02:01	B*44:27	DRB1*15:01
1423	0.000121	A*02:01	B*56:01	DRB1*13:01
3364	0.000121	A*23:01	B*44:03	DRB1*11:02
4381	0.000121	A*25:01	B*14:02	DRB1*01:02
4767	0.000121	A*26:01	B*44:02	DRB1*11:04
4994	0.000121	A*29:01	B*35:02	DRB1*11:04
5209	0.000121	A*29:02	B*38:01	DRB1*01:01
6309	0.000121	A*31:01	B*49:01	DRB1*04:05
7199	0.000121	A*66:01	B*41:02	DRB1*13:02
93	0.000120	A*01:01	B*15:01	DRB1*01:01
366	0.000120	A*01:01	B*44:03	DRB1*04:02
444	0.000120	A*01:01	B*51:01	DRB1*14:54
732	0.000120	A*02:01	B*14:02	DRB1*13:03
1124	0.000120	A*02:01	B*40:02	DRB1*11:04
1263	0.000120	A*02:01	B*49:01	DRB1*10:01
1626	0.000120	A*02:05	B*35:02	DRB1*11:04
4100	0.000120	A*24:02	B*49:01	DRB1*15:01
4490	0.000120	A*25:01	B*44:03	DRB1*15:01
4660	0.000120	A*26:01	B*35:01	DRB1*16:01
5218	0.000120	A*29:02	B*38:01	DRB1*14:01
6554	0.000120	A*32:01	B*35:03	DRB1*07:01
318	0.000119	A*01:01	B*40:02	DRB1*15:01
590	0.000119	A*01:02	B*49:01	DRB1*15:01
2509	0.000119	A*03:01	B*53:01	DRB1*13:02
3357	0.000119	A*23:01	B*44:03	DRB1*04:05
3415	0.000119	A*23:01	B*49:01	DRB1*15:02
3926	0.000119	A*24:02	B*39:06	DRB1*15:01
6923	0.000119	A*33:01	B*50:02	DRB1*04:06
741	0.000118	A*02:01	B*15:01	DRB1*04:02
2302	0.000118	A*03:01	B*40:01	DRB1*01:01
3026	0.000118	A*11:01	B*49:01	DRB1*11:02
3312	0.000118	A*23:01	B*40:01	DRB1*04:04
4035	0.000118	A*24:02	B*44:03	DRB1*04:02
4144	0.000118	A*24:02	B*51:01	DRB1*13:02
825	0.000117	A*02:01	B*18:01	DRB1*08:01
1109	0.000117	A*02:01	B*40:01	DRB1*14:54
1249	0.000117	A*02:01	B*48:01	DRB1*09:01
1813	0.000117	A*02:08	B*50:01	DRB1*15:01
1984	0.000117	A*02:85	B*39:24	DRB1*04:05
2157	0.000117	A*03:01	B*18:05	DRB1*07:01
2242	0.000117	A*03:01	B*35:08	DRB1*13:01
2372	0.000117	A*03:01	B*44:03	DRB1*04:05
2961	0.000117	A*11:01	B*44:02	DRB1*04:03
3063	0.000117	A*11:01	B*51:01	DRB1*12:02
3645	0.000117	A*24:02	B*15:09	DRB1*13:02
3819	0.000117	A*24:02	B*35:08	DRB1*11:01
3947	0.000117	A*24:02	B*40:01	DRB1*13:02
4142	0.000117	A*24:02	B*51:01	DRB1*12:01
4469	0.000117	A*25:01	B*44:02	DRB1*01:01
5706	0.000117	A*30:02	B*14:02	DRB1*01:02
5746	0.000117	A*30:02	B*18:01	DRB1*01:03
6191	0.000117	A*31:01	B*38:01	DRB1*11:01
6504	0.000117	A*32:01	B*27:02	DRB1*16:02
6637	0.000117	A*32:01	B*40:02	DRB1*13:02
7177	0.000117	A*66:01	B*35:01	DRB1*04:02
5	0.000116	A*01:01	B*07:02	DRB1*04:01
456	0.000116	A*01:01	B*52:01	DRB1*01:01
1149	0.000116	A*02:01	B*41:02	DRB1*03:01
1400	0.000116	A*02:01	B*55:01	DRB1*04:08
2097	0.000116	A*03:01	B*15:01	DRB1*15:01
2474	0.000116	A*03:01	B*51:01	DRB1*12:01
3684	0.000116	A*24:02	B*18:01	DRB1*07:01
3970	0.000116	A*24:02	B*40:02	DRB1*14:02
4578	0.000116	A*26:01	B*14:01	DRB1*12:01
5511	0.000116	A*30:01	B*14:01	DRB1*07:01
5923	0.000116	A*30:02	B*57:01	DRB1*07:01
7823	0.000116	A*68:02	B*53:01	DRB1*01:01
8009	0.000116	A*80:01	B*14:02	DRB1*01:02
438	0.000115	A*01:01	B*51:01	DRB1*11:04
1710	0.000115	A*02:05	B*50:01	DRB1*11:03
2798	0.000115	A*11:01	B*27:05	DRB1*11:02
3215	0.000115	A*23:01	B*13:02	DRB1*07:01
3388	0.000115	A*23:01	B*45:01	DRB1*10:01
4631	0.000115	A*26:01	B*27:02	DRB1*07:01
5263	0.000115	A*29:02	B*44:02	DRB1*04:01
6539	0.000115	A*32:01	B*35:01	DRB1*13:02
7487	0.000115	A*68:01	B*39:01	DRB1*16:01
7905	0.000115	A*69:01	B*15:01	DRB1*13:02
449	0.000114	A*01:01	B*51:07	DRB1*11:01
531	0.000114	A*01:01	B*57:03	DRB1*04:05
755	0.000114	A*02:01	B*15:01	DRB1*12:01
2947	0.000114	A*11:01	B*41:01	DRB1*03:01
4123	0.000114	A*24:02	B*50:02	DRB1*13:03
4550	0.000114	A*26:01	B*07:02	DRB1*13:01
5260	0.000114	A*29:02	B*44:02	DRB1*01:01
6431	0.000114	A*32:01	B*14:01	DRB1*10:01
7521	0.000114	A*68:01	B*40:02	DRB1*13:01
42	0.000113	A*01:01	B*08:01	DRB1*04:02
1376	0.000113	A*02:01	B*52:01	DRB1*11:04
2095	0.000113	A*03:01	B*15:01	DRB1*13:02
2136	0.000113	A*03:01	B*18:01	DRB1*01:03
2437	0.000113	A*03:01	B*49:01	DRB1*15:01
3041	0.000113	A*11:01	B*50:01	DRB1*13:03
3432	0.000113	A*23:01	B*50:01	DRB1*15:01
3730	0.000113	A*24:02	B*35:01	DRB1*01:03
4033	0.000113	A*24:02	B*44:03	DRB1*03:01
4391	0.000113	A*25:01	B*15:01	DRB1*13:03
5127	0.000113	A*29:02	B*18:01	DRB1*01:01
5558	0.000113	A*30:01	B*35:02	DRB1*11:04
5714	0.000113	A*30:02	B*14:02	DRB1*13:02
5803	0.000113	A*30:02	B*35:01	DRB1*14:54
116	0.000112	A*01:01	B*15:146	DRB1*07:01
965	0.000112	A*02:01	B*35:08	DRB1*07:01
1274	0.000112	A*02:01	B*49:01	DRB1*15:01
1330	0.000112	A*02:01	B*51:01	DRB1*11:14
2276	0.000112	A*03:01	B*38:01	DRB1*15:01
2305	0.000112	A*03:01	B*40:01	DRB1*04:01
2354	0.000112	A*03:01	B*44:02	DRB1*07:01
2878	0.000112	A*11:01	B*37:01	DRB1*07:01
3954	0.000112	A*24:02	B*40:02	DRB1*04:04
4416	0.000112	A*25:01	B*18:01	DRB1*16:01
5040	0.000112	A*29:02	B*07:02	DRB1*13:01
236	0.000111	A*01:01	B*35:08	DRB1*11:01
1325	0.000111	A*02:01	B*51:01	DRB1*10:01
2308	0.000111	A*03:01	B*40:01	DRB1*04:07
2468	0.000111	A*03:01	B*51:01	DRB1*10:01
3441	0.000111	A*23:01	B*50:02	DRB1*14:54
3872	0.000111	A*24:02	B*38:01	DRB1*11:04
4001	0.000111	A*24:02	B*41:02	DRB1*13:03
5197	0.000111	A*29:02	B*35:08	DRB1*11:01
5216	0.000111	A*29:02	B*38:01	DRB1*13:01
6265	0.000111	A*31:01	B*44:02	DRB1*04:02
6270	0.000111	A*31:01	B*44:02	DRB1*07:01
693	0.000110	A*02:01	B*08:01	DRB1*16:01
1462	0.000110	A*02:01	B*58:01	DRB1*11:01
2207	0.000110	A*03:01	B*35:01	DRB1*16:02
2371	0.000110	A*03:01	B*44:03	DRB1*04:02
2401	0.000110	A*03:01	B*45:01	DRB1*08:01
2796	0.000110	A*11:01	B*27:05	DRB1*10:01
2857	0.000110	A*11:01	B*35:03	DRB1*13:01
2976	0.000110	A*11:01	B*44:02	DRB1*13:02
3061	0.000110	A*11:01	B*51:01	DRB1*11:04
4579	0.000110	A*26:01	B*14:01	DRB1*13:01
5038	0.000110	A*29:02	B*07:02	DRB1*08:01
5786	0.000110	A*30:02	B*27:05	DRB1*11:01
7429	0.000110	A*68:01	B*35:03	DRB1*11:01
7801	0.000110	A*68:02	B*49:01	DRB1*11:04
7840	0.000110	A*68:02	B*53:01	DRB1*15:01
218	0.000109	A*01:01	B*35:03	DRB1*11:04
511	0.000109	A*01:01	B*57:01	DRB1*04:03
716	0.000109	A*02:01	B*14:01	DRB1*11:01
898	0.000109	A*02:01	B*35:01	DRB1*09:01
1654	0.000109	A*02:05	B*41:01	DRB1*03:01
2154	0.000109	A*03:01	B*18:01	DRB1*16:01
3349	0.000109	A*23:01	B*44:02	DRB1*16:01
3897	0.000109	A*24:02	B*39:01	DRB1*14:54
5836	0.000109	A*30:02	B*41:01	DRB1*07:01
1133	0.000108	A*02:01	B*40:06	DRB1*16:02
2669	0.000108	A*11:01	B*07:02	DRB1*11:01
2880	0.000108	A*11:01	B*37:01	DRB1*10:01
3600	0.000108	A*24:02	B*14:02	DRB1*04:05
3718	0.000108	A*24:02	B*27:05	DRB1*10:01
3805	0.000108	A*24:02	B*35:05	DRB1*04:04
6103	0.000108	A*31:01	B*18:01	DRB1*01:01
6112	0.000108	A*31:01	B*18:01	DRB1*11:04
6980	0.000108	A*33:03	B*18:01	DRB1*07:01
2441	0.000107	A*03:01	B*50:01	DRB1*04:06
3491	0.000107	A*23:01	B*58:01	DRB1*03:01
4201	0.000107	A*24:02	B*56:01	DRB1*01:01
4388	0.000107	A*25:01	B*15:01	DRB1*11:04
7504	0.000107	A*68:01	B*40:01	DRB1*01:01
7953	0.000107	A*69:01	B*51:01	DRB1*11:01
2086	0.000106	A*03:01	B*15:01	DRB1*04:02
2664	0.000106	A*11:01	B*07:02	DRB1*04:04
3892	0.000106	A*24:02	B*39:01	DRB1*11:01
6799	0.000106	A*33:01	B*08:01	DRB1*03:01
45	0.000105	A*01:01	B*08:01	DRB1*04:05
462	0.000105	A*01:01	B*52:01	DRB1*07:01
551	0.000105	A*01:01	B*58:01	DRB1*13:03
1348	0.000105	A*02:01	B*51:05	DRB1*13:01
2030	0.000105	A*03:01	B*07:06	DRB1*11:01
3449	0.000105	A*23:01	B*51:01	DRB1*07:01
3629	0.000105	A*24:02	B*15:01	DRB1*11:04
4036	0.000105	A*24:02	B*44:03	DRB1*04:03
4102	0.000105	A*24:02	B*50:01	DRB1*03:01
4871	0.000105	A*26:01	B*55:01	DRB1*16:01
5358	0.000105	A*29:02	B*49:01	DRB1*13:02
5843	0.000105	A*30:02	B*41:02	DRB1*13:03
6391	0.000105	A*32:01	B*07:02	DRB1*01:01
6457	0.000105	A*32:01	B*15:01	DRB1*08:01
6786	0.000105	A*32:01	B*58:01	DRB1*13:02
13	0.000104	A*01:01	B*07:02	DRB1*11:01
41	0.000104	A*01:01	B*08:01	DRB1*04:01
426	0.000104	A*01:01	B*51:01	DRB1*01:01
2708	0.000104	A*11:01	B*14:01	DRB1*15:01
3436	0.000104	A*23:01	B*50:02	DRB1*07:01
3663	0.000104	A*24:02	B*15:18	DRB1*13:01
3988	0.000104	A*24:02	B*41:01	DRB1*04:05
6334	0.000104	A*31:01	B*51:01	DRB1*09:01
6639	0.000104	A*32:01	B*40:02	DRB1*14:54
7924	0.000104	A*69:01	B*35:08	DRB1*15:01
724	0.000103	A*02:01	B*14:02	DRB1*04:03
795	0.000103	A*02:01	B*15:17	DRB1*11:01
986	0.000103	A*02:01	B*35:43	DRB1*04:92
1466	0.000103	A*02:01	B*58:01	DRB1*16:01
2757	0.000103	A*11:01	B*18:01	DRB1*01:01
2915	0.000103	A*11:01	B*40:01	DRB1*01:01
2960	0.000103	A*11:01	B*44:02	DRB1*04:02
4410	0.000103	A*25:01	B*18:01	DRB1*11:04
4532	0.000103	A*25:01	B*57:01	DRB1*07:01
5099	0.000103	A*29:02	B*15:03	DRB1*04:02
6426	0.000103	A*32:01	B*14:01	DRB1*04:01
6497	0.000103	A*32:01	B*18:01	DRB1*16:01
6877	0.000103	A*33:01	B*35:08	DRB1*11:04
305	0.000102	A*01:01	B*40:01	DRB1*13:02
364	0.000102	A*01:01	B*44:03	DRB1*01:01
521	0.000102	A*01:01	B*57:01	DRB1*13:03
943	0.000102	A*02:01	B*35:03	DRB1*14:01
1230	0.000102	A*02:01	B*45:01	DRB1*07:01
1429	0.000102	A*02:01	B*57:01	DRB1*01:01
1442	0.000102	A*02:01	B*57:01	DRB1*15:01
2588	0.000102	A*03:02	B*35:03	DRB1*13:02
3473	0.000102	A*23:01	B*53:01	DRB1*13:02
3597	0.000102	A*24:02	B*14:02	DRB1*03:01
4973	0.000102	A*29:01	B*07:05	DRB1*11:04
5264	0.000102	A*29:02	B*44:02	DRB1*04:03
5373	0.000102	A*29:02	B*50:01	DRB1*13:02
5490	0.000102	A*30:01	B*13:02	DRB1*04:04
5763	0.000102	A*30:02	B*18:01	DRB1*11:01
5881	0.000102	A*30:02	B*49:01	DRB1*04:05
7223	0.000102	A*66:01	B*49:01	DRB1*11:02
7478	0.000102	A*68:01	B*38:01	DRB1*15:01
7686	0.000102	A*68:02	B*14:01	DRB1*07:01
779	0.000101	A*02:01	B*15:09	DRB1*04:03
2045	0.000101	A*03:01	B*08:01	DRB1*08:01
3206	0.000101	A*23:01	B*07:06	DRB1*11:02
3321	0.000101	A*23:01	B*40:02	DRB1*11:04
3524	0.000101	A*23:18	B*14:02	DRB1*01:02
3945	0.000101	A*24:02	B*40:01	DRB1*11:01
4726	0.000101	A*26:01	B*39:01	DRB1*16:01
5487	0.000101	A*30:01	B*13:02	DRB1*03:01
5753	0.000101	A*30:02	B*18:01	DRB1*04:02
7328	0.000101	A*68:01	B*15:01	DRB1*13:01
7369	0.000101	A*68:01	B*18:01	DRB1*04:03
7769	0.000101	A*68:02	B*39:10	DRB1*13:02
7831	0.000101	A*68:02	B*53:01	DRB1*08:01
101	0.000100	A*01:01	B*15:01	DRB1*11:01
331	0.000100	A*01:01	B*41:01	DRB1*04:05
489	0.000100	A*01:01	B*55:01	DRB1*11:01
618	0.000100	A*01:03	B*73:01	DRB1*07:01
845	0.000100	A*02:01	B*18:04	DRB1*15:01
2426	0.000100	A*03:01	B*49:01	DRB1*07:01
2525	0.000100	A*03:01	B*56:01	DRB1*01:01
2594	0.000100	A*03:02	B*38:01	DRB1*04:02
2790	0.000100	A*11:01	B*27:05	DRB1*04:04
2838	0.000100	A*11:01	B*35:01	DRB1*15:06
2852	0.000100	A*11:01	B*35:03	DRB1*04:37
3777	0.000100	A*24:02	B*35:03	DRB1*04:01
3961	0.000100	A*24:02	B*40:02	DRB1*08:02
4551	0.000100	A*26:01	B*07:02	DRB1*13:02
4730	0.000100	A*26:01	B*40:01	DRB1*04:04
4805	0.000100	A*26:01	B*49:01	DRB1*03:01
5337	0.000100	A*29:02	B*45:01	DRB1*13:02
5745	0.000100	A*30:02	B*18:01	DRB1*01:02
5760	0.000100	A*30:02	B*18:01	DRB1*08:01
5986	0.000100	A*30:04	B*45:01	DRB1*11:02
6208	0.000100	A*31:01	B*39:03	DRB1*04:04
7112	0.000100	A*34:02	B*44:03	DRB1*15:03
7358	0.000100	A*68:01	B*15:18	DRB1*13:01
7517	0.000100	A*68:01	B*40:01	DRB1*15:01
7524	0.000100	A*68:01	B*40:04	DRB1*04:07
7553	0.000100	A*68:01	B*44:02	DRB1*15:01
7821	0.000100	A*68:02	B*52:01	DRB1*13:03
7827	0.000100	A*68:02	B*53:01	DRB1*04:03
264	0.000099	A*01:01	B*37:01	DRB1*15:01
352	0.000099	A*01:01	B*44:02	DRB1*07:01
549	0.000099	A*01:01	B*58:01	DRB1*13:01
1070	0.000099	A*02:01	B*39:09	DRB1*04:04
1261	0.000099	A*02:01	B*49:01	DRB1*08:01
1286	0.000099	A*02:01	B*50:01	DRB1*04:05
1574	0.000099	A*02:05	B*08:01	DRB1*03:01
2112	0.000099	A*03:01	B*15:16	DRB1*07:01
2663	0.000099	A*11:01	B*07:02	DRB1*04:03
2819	0.000099	A*11:01	B*35:01	DRB1*04:04
3862	0.000099	A*24:02	B*37:01	DRB1*13:05
3980	0.000099	A*24:02	B*40:06	DRB1*11:03
4699	0.000099	A*26:01	B*38:01	DRB1*04:05
4739	0.000099	A*26:01	B*40:02	DRB1*11:01
5777	0.000099	A*30:02	B*27:02	DRB1*13:02
6424	0.000099	A*32:01	B*14:01	DRB1*01:01
6702	0.000099	A*32:01	B*49:01	DRB1*03:01
7497	0.000099	A*68:01	B*39:09	DRB1*16:02
319	0.000098	A*01:01	B*40:02	DRB1*16:01
1047	0.000098	A*02:01	B*39:01	DRB1*15:01
1308	0.000098	A*02:01	B*50:02	DRB1*15:01
2170	0.000098	A*03:01	B*27:05	DRB1*04:01
3745	0.000098	A*24:02	B*35:01	DRB1*13:02
3753	0.000098	A*24:02	B*35:02	DRB1*01:01
3973	0.000098	A*24:02	B*40:02	DRB1*16:01
4063	0.000098	A*24:02	B*45:01	DRB1*03:01
4722	0.000098	A*26:01	B*39:01	DRB1*11:03
5121	0.000098	A*29:02	B*15:18	DRB1*04:01
5670	0.000098	A*30:02	B*07:02	DRB1*01:01
5724	0.000098	A*30:02	B*15:01	DRB1*13:01
7341	0.000098	A*68:01	B*15:03	DRB1*13:02
7569	0.000098	A*68:01	B*45:01	DRB1*10:01
156	0.000097	A*01:01	B*27:02	DRB1*10:01
2130	0.000097	A*03:01	B*15:24	DRB1*11:01
2658	0.000097	A*11:01	B*07:02	DRB1*01:02
4818	0.000097	A*26:01	B*50:01	DRB1*07:01
4841	0.000097	A*26:01	B*51:01	DRB1*15:01
5183	0.000097	A*29:02	B*35:03	DRB1*04:03
5374	0.000097	A*29:02	B*50:01	DRB1*13:03
5850	0.000097	A*30:02	B*44:02	DRB1*08:01
6033	0.000097	A*31:01	B*07:02	DRB1*13:01
6692	0.000097	A*32:01	B*45:01	DRB1*07:01
6959	0.000097	A*33:03	B*13:02	DRB1*07:01
7360	0.000097	A*68:01	B*15:18	DRB1*15:01
879	0.000096	A*02:01	B*27:07	DRB1*11:01
2288	0.000096	A*03:01	B*39:01	DRB1*13:01
2356	0.000096	A*03:01	B*44:02	DRB1*09:01
3625	0.000096	A*24:02	B*15:01	DRB1*09:01
3866	0.000096	A*24:02	B*38:01	DRB1*04:02
7432	0.000096	A*68:01	B*35:03	DRB1*11:04
290	0.000095	A*01:01	B*39:01	DRB1*16:01
696	0.000095	A*02:01	B*13:02	DRB1*03:01
948	0.000095	A*02:01	B*35:03	DRB1*16:02
1714	0.000095	A*02:05	B*50:01	DRB1*13:02
1749	0.000095	A*02:05	B*58:01	DRB1*01:02
2321	0.000095	A*03:01	B*40:02	DRB1*01:01
2430	0.000095	A*03:01	B*49:01	DRB1*11:01
2631	0.000095	A*03:02	B*51:01	DRB1*07:01
2812	0.000095	A*11:01	B*35:01	DRB1*01:02
2931	0.000095	A*11:01	B*40:02	DRB1*11:01
3109	0.000095	A*11:01	B*55:01	DRB1*03:01
3413	0.000095	A*23:01	B*49:01	DRB1*14:54
4087	0.000095	A*24:02	B*49:01	DRB1*04:04
4510	0.000095	A*25:01	B*51:01	DRB1*04:07
4512	0.000095	A*25:01	B*51:01	DRB1*08:01
5087	0.000095	A*29:02	B*15:01	DRB1*04:01
5249	0.000095	A*29:02	B*40:02	DRB1*13:01
5275	0.000095	A*29:02	B*44:02	DRB1*15:01
6310	0.000095	A*31:01	B*49:01	DRB1*07:01
6779	0.000095	A*32:01	B*57:01	DRB1*07:01
6806	0.000095	A*33:01	B*14:01	DRB1*07:01
7707	0.000095	A*68:02	B*15:01	DRB1*04:01
123	0.000094	A*01:01	B*15:17	DRB1*07:01
224	0.000094	A*01:01	B*35:03	DRB1*15:01
335	0.000094	A*01:01	B*41:01	DRB1*11:04
357	0.000094	A*01:01	B*44:02	DRB1*11:01
647	0.000094	A*02:01	B*07:02	DRB1*13:03
1234	0.000094	A*02:01	B*45:01	DRB1*11:01
1430	0.000094	A*02:01	B*57:01	DRB1*01:02
2378	0.000094	A*03:01	B*44:03	DRB1*13:01
2538	0.000094	A*03:01	B*57:02	DRB1*01:02
3540	0.000094	A*24:02	B*07:02	DRB1*10:01
3747	0.000094	A*24:02	B*35:01	DRB1*14:01
3940	0.000094	A*24:02	B*40:01	DRB1*04:05
4034	0.000094	A*24:02	B*44:03	DRB1*04:01
4085	0.000094	A*24:02	B*49:01	DRB1*01:02
4762	0.000094	A*26:01	B*44:02	DRB1*04:05
5905	0.000094	A*30:02	B*51:01	DRB1*16:01
199	0.000093	A*01:01	B*35:02	DRB1*04:03
216	0.000093	A*01:01	B*35:03	DRB1*07:01
800	0.000093	A*02:01	B*15:18	DRB1*07:01
1362	0.000093	A*02:01	B*51:08	DRB1*15:01
2044	0.000093	A*03:01	B*08:01	DRB1*07:01
2180	0.000093	A*03:01	B*27:07	DRB1*11:01
2775	0.000093	A*11:01	B*18:01	DRB1*16:02
3298	0.000093	A*23:01	B*38:01	DRB1*01:01
3345	0.000093	A*23:01	B*44:02	DRB1*13:01
3885	0.000093	A*24:02	B*39:01	DRB1*04:04
4471	0.000093	A*25:01	B*44:02	DRB1*04:01
4913	0.000093	A*26:08	B*15:01	DRB1*01:01
5387	0.000093	A*29:02	B*51:01	DRB1*10:01
6047	0.000093	A*31:01	B*13:02	DRB1*07:01
6306	0.000093	A*31:01	B*48:01	DRB1*08:02
6679	0.000093	A*32:01	B*44:03	DRB1*04:07
7418	0.000093	A*68:01	B*35:03	DRB1*01:03
7665	0.000093	A*68:01	B*58:01	DRB1*11:01
102	0.000092	A*01:01	B*15:01	DRB1*11:03
2660	0.000092	A*11:01	B*07:02	DRB1*03:01
2925	0.000092	A*11:01	B*40:01	DRB1*13:02
3071	0.000092	A*11:01	B*51:01	DRB1*14:54
3074	0.000092	A*11:01	B*51:01	DRB1*16:01
3078	0.000092	A*11:01	B*51:07	DRB1*11:01
3244	0.000092	A*23:01	B*15:03	DRB1*07:01
3532	0.000092	A*24:02	B*07:02	DRB1*04:01
5379	0.000092	A*29:02	B*51:01	DRB1*04:01
5883	0.000092	A*30:02	B*49:01	DRB1*13:02
7315	0.000092	A*68:01	B*14:02	DRB1*07:01
298	0.000091	A*01:01	B*39:24	DRB1*11:04
734	0.000091	A*02:01	B*14:02	DRB1*15:01
2008	0.000091	A*03:01	B*07:02	DRB1*11:02
2851	0.000091	A*11:01	B*35:03	DRB1*04:08
3231	0.000091	A*23:01	B*14:02	DRB1*13:01
3375	0.000091	A*23:01	B*44:03	DRB1*16:01
3483	0.000091	A*23:01	B*57:01	DRB1*07:01
3735	0.000091	A*24:02	B*35:01	DRB1*04:05
5943	0.000091	A*30:04	B*14:01	DRB1*04:04
6566	0.000091	A*32:01	B*35:03	DRB1*16:01
7385	0.000091	A*68:01	B*27:05	DRB1*01:01
7612	0.000091	A*68:01	B*51:01	DRB1*09:01
288	0.000090	A*01:01	B*39:01	DRB1*13:01
433	0.000090	A*01:01	B*51:01	DRB1*07:01
1143	0.000090	A*02:01	B*41:01	DRB1*10:01
1409	0.000090	A*02:01	B*55:01	DRB1*15:01
1685	0.000090	A*02:05	B*49:01	DRB1*01:01
2174	0.000090	A*03:01	B*27:05	DRB1*11:01
2254	0.000090	A*03:01	B*37:01	DRB1*07:01
2684	0.000090	A*11:01	B*08:01	DRB1*04:01
2837	0.000090	A*11:01	B*35:01	DRB1*15:02
3829	0.000090	A*24:02	B*35:08	DRB1*15:01
3851	0.000090	A*24:02	B*35:43	DRB1*08:02
4157	0.000090	A*24:02	B*51:08	DRB1*11:01
4637	0.000090	A*26:01	B*27:05	DRB1*04:04
5551	0.000090	A*30:01	B*35:01	DRB1*01:01
6660	0.000090	A*32:01	B*44:02	DRB1*03:01
6909	0.000090	A*33:01	B*44:03	DRB1*11:01
7698	0.000090	A*68:02	B*14:02	DRB1*11:01
7797	0.000090	A*68:02	B*49:01	DRB1*04:05
540	0.000089	A*01:01	B*58:01	DRB1*04:05
2029	0.000089	A*03:01	B*07:06	DRB1*07:01
2391	0.000089	A*03:01	B*44:05	DRB1*16:01
2551	0.000089	A*03:01	B*58:01	DRB1*13:02
3054	0.000089	A*11:01	B*51:01	DRB1*04:08
3546	0.000089	A*24:02	B*07:02	DRB1*13:01
4217	0.000089	A*24:02	B*57:01	DRB1*15:01
4636	0.000089	A*26:01	B*27:05	DRB1*03:01
4717	0.000089	A*26:01	B*39:01	DRB1*03:01
6276	0.000089	A*31:01	B*44:02	DRB1*13:01
6564	0.000089	A*32:01	B*35:03	DRB1*14:54
6884	0.000089	A*33:01	B*38:01	DRB1*13:01
7695	0.000089	A*68:02	B*14:02	DRB1*07:01
107	0.000088	A*01:01	B*15:01	DRB1*14:54
257	0.000088	A*01:01	B*37:01	DRB1*13:01
1113	0.000088	A*02:01	B*40:02	DRB1*01:01
1121	0.000088	A*02:01	B*40:02	DRB1*09:01
1378	0.000088	A*02:01	B*52:01	DRB1*13:03
2767	0.000088	A*11:01	B*18:01	DRB1*07:01
2783	0.000088	A*11:01	B*27:03	DRB1*01:01
2817	0.000088	A*11:01	B*35:01	DRB1*04:02
3262	0.000088	A*23:01	B*18:01	DRB1*12:01
3713	0.000088	A*24:02	B*27:05	DRB1*04:03
3774	0.000088	A*24:02	B*35:02	DRB1*16:01
3808	0.000088	A*24:02	B*35:05	DRB1*08:02
4135	0.000088	A*24:02	B*51:01	DRB1*08:01
4844	0.000088	A*26:01	B*51:07	DRB1*01:01
5314	0.000088	A*29:02	B*44:04	DRB1*14:54
5832	0.000088	A*30:02	B*40:01	DRB1*04:04
7507	0.000088	A*68:01	B*40:01	DRB1*04:04
1	0.000087	A*01:01	B*07:02	DRB1*01:01
372	0.000087	A*01:01	B*44:03	DRB1*12:01
582	0.000087	A*01:02	B*49:01	DRB1*04:06
1721	0.000087	A*02:05	B*51:01	DRB1*04:04
2943	0.000087	A*11:01	B*40:06	DRB1*14:04
4043	0.000087	A*24:02	B*44:03	DRB1*13:01
4400	0.000087	A*25:01	B*18:01	DRB1*04:02
4707	0.000087	A*26:01	B*38:01	DRB1*12:01
5852	0.000087	A*30:02	B*44:02	DRB1*11:01
6577	0.000087	A*32:01	B*35:08	DRB1*16:01
6664	0.000087	A*32:01	B*44:02	DRB1*04:04
7386	0.000087	A*68:01	B*27:05	DRB1*03:01
7901	0.000087	A*69:01	B*15:01	DRB1*04:02
7919	0.000087	A*69:01	B*35:08	DRB1*08:01
52	0.000086	A*01:01	B*08:01	DRB1*10:01
211	0.000086	A*01:01	B*35:03	DRB1*03:01
356	0.000086	A*01:01	B*44:02	DRB1*10:01
1443	0.000086	A*02:01	B*57:01	DRB1*16:01
1682	0.000086	A*02:05	B*45:01	DRB1*13:03
2375	0.000086	A*03:01	B*44:03	DRB1*08:01
2406	0.000086	A*03:01	B*45:01	DRB1*13:02
2424	0.000086	A*03:01	B*49:01	DRB1*04:03
3395	0.000086	A*23:01	B*49:01	DRB1*01:02
3573	0.000086	A*24:02	B*08:01	DRB1*13:02
3633	0.000086	A*24:02	B*15:01	DRB1*14:54
3958	0.000086	A*24:02	B*40:02	DRB1*04:92
4111	0.000086	A*24:02	B*50:01	DRB1*15:01
4544	0.000086	A*26:01	B*07:02	DRB1*01:03
4861	0.000086	A*26:01	B*55:01	DRB1*07:01
5049	0.000086	A*29:02	B*07:06	DRB1*04:05
5349	0.000086	A*29:02	B*49:01	DRB1*03:01
5758	0.000086	A*30:02	B*18:01	DRB1*04:07
6338	0.000086	A*31:01	B*51:01	DRB1*12:01
6588	0.000086	A*32:01	B*38:01	DRB1*11:01
6882	0.000086	A*33:01	B*38:01	DRB1*11:04
7564	0.000086	A*68:01	B*45:01	DRB1*04:01
143	0.000085	A*01:01	B*18:01	DRB1*04:03
337	0.000085	A*01:01	B*41:01	DRB1*13:02
373	0.000085	A*01:01	B*44:03	DRB1*13:01
516	0.000085	A*01:01	B*57:01	DRB1*10:01
656	0.000085	A*02:01	B*07:05	DRB1*04:05
701	0.000085	A*02:01	B*13:02	DRB1*13:01
1032	0.000085	A*02:01	B*39:01	DRB1*04:01
1371	0.000085	A*02:01	B*52:01	DRB1*03:01
1642	0.000085	A*02:05	B*38:01	DRB1*04:02
2192	0.000085	A*03:01	B*35:01	DRB1*10:01
2584	0.000085	A*03:02	B*35:03	DRB1*01:03
3530	0.000085	A*24:02	B*07:02	DRB1*01:03
3963	0.000085	A*24:02	B*40:02	DRB1*09:01
4622	0.000085	A*26:01	B*18:01	DRB1*11:01
5378	0.000085	A*29:02	B*51:01	DRB1*03:01
6278	0.000085	A*31:01	B*44:02	DRB1*15:01
6533	0.000085	A*32:01	B*35:01	DRB1*04:04
6826	0.000085	A*33:01	B*14:02	DRB1*11:02
336	0.000084	A*01:01	B*41:01	DRB1*13:01
688	0.000084	A*02:01	B*08:01	DRB1*13:01
969	0.000084	A*02:01	B*35:08	DRB1*11:04
1720	0.000084	A*02:05	B*50:02	DRB1*15:01
2089	0.000084	A*03:01	B*15:01	DRB1*08:01
2411	0.000084	A*03:01	B*47:01	DRB1*04:01
2416	0.000084	A*03:01	B*47:01	DRB1*11:04
4117	0.000084	A*24:02	B*50:02	DRB1*04:04
4427	0.000084	A*25:01	B*35:01	DRB1*04:03
5250	0.000084	A*29:02	B*40:02	DRB1*15:01
5304	0.000084	A*29:02	B*44:03	DRB1*15:02
5762	0.000084	A*30:02	B*18:01	DRB1*10:01
6401	0.000084	A*32:01	B*07:02	DRB1*11:02
6815	0.000084	A*33:01	B*14:02	DRB1*04:03
7377	0.000084	A*68:01	B*18:01	DRB1*16:01
7423	0.000084	A*68:01	B*35:03	DRB1*04:04
7476	0.000084	A*68:01	B*38:01	DRB1*13:02
389	0.000083	A*01:01	B*45:01	DRB1*15:01
669	0.000083	A*02:01	B*07:06	DRB1*10:01
858	0.000083	A*02:01	B*27:05	DRB1*01:03
909	0.000083	A*02:01	B*35:01	DRB1*14:02
925	0.000083	A*02:01	B*35:02	DRB1*13:03
997	0.000083	A*02:01	B*37:01	DRB1*08:01
1010	0.000083	A*02:01	B*38:01	DRB1*04:02
1662	0.000083	A*02:05	B*41:02	DRB1*13:03
1772	0.000083	A*02:06	B*18:01	DRB1*09:01
2134	0.000083	A*03:01	B*18:01	DRB1*01:01
2454	0.000083	A*03:01	B*51:01	DRB1*01:02
2539	0.000083	A*03:01	B*57:02	DRB1*07:01
2693	0.000083	A*11:01	B*08:01	DRB1*15:01
2704	0.000083	A*11:01	B*14:01	DRB1*04:02
2737	0.000083	A*11:01	B*15:02	DRB1*15:01
2743	0.000083	A*11:01	B*15:09	DRB1*11:01
3049	0.000083	A*11:01	B*51:01	DRB1*04:01
3580	0.000083	A*24:02	B*13:02	DRB1*04:08
3594	0.000083	A*24:02	B*14:01	DRB1*15:01
3658	0.000083	A*24:02	B*15:17	DRB1*12:01
3696	0.000083	A*24:02	B*18:01	DRB1*14:54
3704	0.000083	A*24:02	B*27:02	DRB1*11:01
3748	0.000083	A*24:02	B*35:01	DRB1*14:02
3836	0.000083	A*24:02	B*35:10	DRB1*04:07
4013	0.000083	A*24:02	B*44:02	DRB1*04:05
4438	0.000083	A*25:01	B*35:03	DRB1*07:01
4834	0.000083	A*26:01	B*51:01	DRB1*11:04
4869	0.000083	A*26:01	B*55:01	DRB1*14:54
5167	0.000083	A*29:02	B*35:01	DRB1*11:04
5199	0.000083	A*29:02	B*35:08	DRB1*15:01
5500	0.000083	A*30:01	B*13:02	DRB1*11:04
5912	0.000083	A*30:02	B*53:01	DRB1*03:01
6194	0.000083	A*31:01	B*38:01	DRB1*14:01
6213	0.000083	A*31:01	B*39:05	DRB1*04:04
6419	0.000083	A*32:01	B*13:02	DRB1*04:07
7162	0.000083	A*66:01	B*15:03	DRB1*07:01
7182	0.000083	A*66:01	B*35:08	DRB1*11:03
7251	0.000083	A*66:01	B*53:01	DRB1*04:02
7289	0.000083	A*68:01	B*07:05	DRB1*04:03
7495	0.000083	A*68:01	B*39:09	DRB1*08:02
182	0.000082	A*01:01	B*35:01	DRB1*04:02
1699	0.000082	A*02:05	B*49:01	DRB1*13:02
1828	0.000082	A*02:11	B*35:05	DRB1*14:02
2295	0.000082	A*03:01	B*39:06	DRB1*08:01
2462	0.000082	A*03:01	B*51:01	DRB1*04:08
2573	0.000082	A*03:02	B*18:01	DRB1*11:04
2634	0.000082	A*03:02	B*51:01	DRB1*12:01
2763	0.000082	A*11:01	B*18:01	DRB1*04:04
3011	0.000082	A*11:01	B*45:01	DRB1*12:01
3069	0.000082	A*11:01	B*51:01	DRB1*14:01
3194	0.000082	A*23:01	B*07:02	DRB1*13:02
3202	0.000082	A*23:01	B*07:05	DRB1*11:02
3263	0.000082	A*23:01	B*18:01	DRB1*13:01
3799	0.000082	A*24:02	B*35:03	DRB1*16:01
3856	0.000082	A*24:02	B*37:01	DRB1*08:01
5211	0.000082	A*29:02	B*38:01	DRB1*03:01
5554	0.000082	A*30:01	B*35:01	DRB1*04:07
6834	0.000082	A*33:01	B*14:02	DRB1*14:54
57	0.000081	A*01:01	B*08:01	DRB1*12:01
152	0.000081	A*01:01	B*18:01	DRB1*15:01
662	0.000081	A*02:01	B*07:05	DRB1*16:01
939	0.000081	A*02:01	B*35:03	DRB1*11:15
1046	0.000081	A*02:01	B*39:01	DRB1*14:54
1148	0.000081	A*02:01	B*41:01	DRB1*13:05
1439	0.000081	A*02:01	B*57:01	DRB1*13:02
2023	0.000081	A*03:01	B*07:05	DRB1*11:01
2228	0.000081	A*03:01	B*35:03	DRB1*13:01
2360	0.000081	A*03:01	B*44:02	DRB1*12:01
3150	0.000081	A*11:01	B*57:01	DRB1*13:01
3420	0.000081	A*23:01	B*50:01	DRB1*04:05
3773	0.000081	A*24:02	B*35:02	DRB1*15:01
3925	0.000081	A*24:02	B*39:06	DRB1*14:54
4650	0.000081	A*26:01	B*35:01	DRB1*07:01
5301	0.000081	A*29:02	B*44:03	DRB1*14:01
5971	0.000081	A*30:04	B*41:01	DRB1*04:05
6097	0.000081	A*31:01	B*15:18	DRB1*04:02
7016	0.000081	A*33:03	B*44:03	DRB1*01:01
7278	0.000081	A*68:01	B*07:02	DRB1*07:01
7622	0.000081	A*68:01	B*51:01	DRB1*14:54
680	0.000080	A*02:01	B*08:01	DRB1*04:02
962	0.000080	A*02:01	B*35:08	DRB1*04:01
2088	0.000080	A*03:01	B*15:01	DRB1*07:01
3452	0.000080	A*23:01	B*51:01	DRB1*11:02
3825	0.000080	A*24:02	B*35:08	DRB1*13:03
4227	0.000080	A*24:02	B*58:01	DRB1*08:04
4673	0.000080	A*26:01	B*35:03	DRB1*14:54
5070	0.000080	A*29:02	B*14:01	DRB1*07:01
5384	0.000080	A*29:02	B*51:01	DRB1*08:01
6131	0.000080	A*31:01	B*35:01	DRB1*07:01
6163	0.000080	A*31:01	B*35:08	DRB1*04:03
6204	0.000080	A*31:01	B*39:01	DRB1*14:54
7310	0.000080	A*68:01	B*14:01	DRB1*07:01
275	0.000079	A*01:01	B*38:01	DRB1*11:01
1055	0.000079	A*02:01	B*39:05	DRB1*09:01
2764	0.000079	A*11:01	B*18:01	DRB1*04:05
2793	0.000079	A*11:01	B*27:05	DRB1*08:01
3337	0.000079	A*23:01	B*44:02	DRB1*04:01
3338	0.000079	A*23:01	B*44:02	DRB1*04:02
3461	0.000079	A*23:01	B*51:08	DRB1*13:03
3785	0.000079	A*24:02	B*35:03	DRB1*09:01
4108	0.000079	A*24:02	B*50:01	DRB1*11:01
4387	0.000079	A*25:01	B*15:01	DRB1*11:01
4945	0.000079	A*26:08	B*49:01	DRB1*11:01
5220	0.000079	A*29:02	B*38:01	DRB1*16:01
5354	0.000079	A*29:02	B*49:01	DRB1*11:01
5702	0.000079	A*30:02	B*14:01	DRB1*04:05
6038	0.000079	A*31:01	B*07:02	DRB1*16:01
6068	0.000079	A*31:01	B*15:01	DRB1*03:01
6144	0.000079	A*31:01	B*35:03	DRB1*01:03
6333	0.000079	A*31:01	B*51:01	DRB1*08:02
6794	0.000079	A*33:01	B*07:02	DRB1*11:01
7589	0.000079	A*68:01	B*49:01	DRB1*15:01
7803	0.000079	A*68:02	B*49:01	DRB1*13:02
196	0.000078	A*01:01	B*35:02	DRB1*01:01
870	0.000078	A*02:01	B*27:05	DRB1*12:01
2659	0.000078	A*11:01	B*07:02	DRB1*01:03
3317	0.000078	A*23:01	B*40:01	DRB1*15:01
3708	0.000078	A*24:02	B*27:03	DRB1*07:01
3861	0.000078	A*24:02	B*37:01	DRB1*13:02
4032	0.000078	A*24:02	B*44:03	DRB1*01:03
4208	0.000078	A*24:02	B*57:01	DRB1*03:01
5414	0.000078	A*29:02	B*55:01	DRB1*14:54
5847	0.000078	A*30:02	B*44:02	DRB1*04:01
5848	0.000078	A*30:02	B*44:02	DRB1*04:02
6397	0.000078	A*32:01	B*07:02	DRB1*04:03
6493	0.000078	A*32:01	B*18:01	DRB1*13:02
6772	0.000078	A*32:01	B*55:01	DRB1*16:01
7568	0.000078	A*68:01	B*45:01	DRB1*07:01
730	0.000077	A*02:01	B*14:02	DRB1*11:04
776	0.000077	A*02:01	B*15:04	DRB1*16:02
[truncated: 6,050 more rows]
